# Supplementary material for: Purkinje cell dopaminergic inputs to astrocytes regulate cerebellar-dependent behavior
Source: Nat Commun. 2023 Mar 23;14:1613. doi: 10.1038/s41467-023-37319-w (PMC10036610; doi:10.1038/s41467-023-37319-w)
Supplement: Supplementary file 7 — Source Data [file 41467_2023_37319_MOESM7_ESM.xlsx]

## Sheet: Fig. 2
Fig. 2e		Con	In vitro fluo	In vivo fluo
	deltaF/F (%)	0.1	0.0044	0.0143
		0.15	0.003	0.016
		0.043	0.0093	0.008
		0.0826	0.005	0.001
		0.0947	0.0023	0.0243
		0.0386	0.001	0.0237
		0.049	0.0012	0.0226
		0.0346	0.0243	0.019
		0.0533	0.035	0.0085
		0.3	0.055	0.0162
				0.0421
Fig. 2g	Time	Slice 1	Slice 2	Slice 3	Slice 4	Slice 5	Slice 6	Slice 7	Slice 8	Slice 9	Slice 10	Slice 11	Slice 12	Slice 13	Slice 14	Slice 15	Slice 16	Slice 17
	0.0166667	0.99646	1.00288	0.999232	1.00025	1.00956	0.982381	0.994447	0.988048	0.999595	1.00174	0.999762	1.02032	1.00949	1.01593	0.99646	1.00255	0.998635
	0.0333333	0.996799	1.00524	0.997805	0.999578	1.0078	0.997173	1.00728	1.01294	0.995541	0.995886	1.00193	0.980014	1.03403	1.0158	0.996799	1.00017	1.0034
	0.05	0.97904	1.00121	0.998051	0.998509	1.00389	1.00762	0.99971	0.998824	1.00445	1.00011	1.00602	1.00592	1.04547	1.01669	0.97904	0.999385	1.00655
	0.0666667	1.00915	1.0085	1.00387	1.00218	1.0051	1.01729	0.9987	0.98843	1.00157	1.00085	1.00121	0.998482	0.994194	0.990507	1.00915	1.00043	0.992825
	0.0833333	1.00275	1.00263	0.999368	0.997455	1.003	1.00873	1.01248	1.00602	1.00304	1.00554	1.0024	1.00926	0.9974	0.990507	1.00275	1.00014	1.00749
	0.1	1.00416	1.00424	0.998995	1.00217	1.01148	1.00145	1.00265	0.998411	1.00128	1.00137	1.00108	1.00211	1.02184	1.03782	1.00416	1.00298	0.99814
	0.116667	0.999659	1.00465	0.99782	1.0017	0.99868	0.995193	0.999371	0.988406	1.00055	1.00102	1.00201	1.0019	1.00238	0.953293	0.999659	0.996925	0.995803
	0.133333	0.99676	1.00025	1.00027	0.999365	1.00408	0.986316	1.00333	0.993941	1.00226	1.00114	1.00103	1.02708	0.969176	0.988104	0.99676	0.998982	1.00493
	0.15	0.991348	1.00967	0.998574	0.998232	0.998117	0.991957	0.996258	0.997554	0.999436	0.999289	0.999088	0.993783	1.00442	0.982815	0.991348	0.999745	1.00048
	0.166667	0.992866	1.00149	1.00066	1.00054	0.9943	0.991664	0.989195	1.01051	0.996801	0.999521	0.997416	1.0056	0.979457	0.992749	0.992866	1.00098	0.999602
	0.183333	0.996546	0.995379	0.999368	1.00131	0.995784	1.00317	0.994674	0.989536	1.00443	1.00313	0.999875	1.01258	1.03558	0.984808	0.996546	1.00081	1.00351
	0.2	0.998773	1.00466	0.998608	0.999727	0.996231	0.990068	0.995143	0.98618	1.00408	1.00238	1.00381	0.99025	0.95769	0.962901	0.998773	1.00072	1.00712
	0.216667	0.994324	1.0026	0.997099	0.996623	0.999661	0.996203	1.00476	0.993203	1.0043	1.00239	0.999423	1.00578	1.00329	1.02223	0.994324	0.997886	1.00051
	0.233333	1.02086	1.00081	1.00216	1.00025	1.00576	0.99636	1.00478	1.0111	0.997571	1.00154	1.00313	0.984969	1.05222	1.01831	1.02086	1.00032	1.00134
	0.25	0.998577	0.986154	0.996384	0.994662	0.994871	1.00439	0.990002	1.01035	1.00031	0.999546	0.999941	1.00404	1.03024	0.996137	0.998577	0.998215	0.996378
	0.266667	0.997145	0.997221	0.998347	0.998664	0.995082	0.986326	1.00319	1.00509	0.996659	0.997865	1.00001	1.00327	0.982546	1.02082	0.997145	0.996805	1.00731
	0.283333	1.00498	1.00488	1.0021	1.0012	1.00486	0.991251	1.01317	1.00181	0.995558	1.00629	1.00111	1.00913	0.963605	0.995673	1.00498	0.998812	1.00087
	0.3	1.00029	0.993284	0.997866	0.995853	0.988767	0.998495	1.00109	1.0027	0.999619	0.99571	1.00021	0.991279	0.999432	0.9841	1.00029	1.0026	1.0018
	0.316667	0.998666	0.995884	0.997222	1.00065	1.00062	0.999897	1.00582	1.00128	1.00329	1.00428	0.999986	0.987342	0.989519	1.01258	0.998666	0.999876	1.00463
	0.333333	1.00387	1.00417	1.0015	0.997794	0.996146	0.997061	1.01327	1.01277	0.997314	0.998304	0.996926	0.987861	0.995536	0.973761	1.00387	1.00088	1.00108
	0.35	1.00744	1.00403	1.00445	1.00091	1.00578	1.009	0.992559	0.995594	0.996905	0.998535	0.999762	0.997013	0.945746	0.934718	1.00744	1.00164	1.00326
	0.366667	1.00796	0.999762	0.998611	0.997823	1.00082	1.006	0.99499	1.00573	1.00123	0.997247	1.00193	1.00747	1.06883	1.02971	1.00796	1.00301	1.00199
	0.383333	1.01142	1.00336	0.998701	0.998578	0.998969	1.01299	1.00639	1.00924	0.996564	0.994608	1.00009	0.991895	0.967893	1.00456	1.01142	1.00046	0.998023
	0.4	0.996654	0.995572	1.00089	0.997219	0.990072	1.01347	0.99096	1.00282	1.00001	1.00146	0.997598	0.98749	0.995624	1.03425	0.996654	0.999383	0.991509
	0.416667	0.996442	0.988379	1.00046	1.00274	0.998693	1.02084	1.00033	0.994108	1.00185	0.998777	0.996813	0.987225	0.994288	1.01114	0.996442	0.998095	0.989487
	0.433333	0.993296	0.988555	0.998534	1.00165	1.02019	1.00452	1.00797	1.00542	0.998248	0.996423	1.00041	1.01555	0.95703	0.984472	0.993296	0.99983	0.999667
	0.45	1.00344	0.996081	1.0047	1.00518	0.992397	0.990984	0.998613	0.997808	0.997979	0.995378	0.999492	0.989389	0.991396	0.971642	1.00344	0.999264	0.995517
	0.466667	1.00277	0.999217	0.998131	1.0014	0.99392	1.00112	1.00301	0.998657	0.999096	1.00111	0.995762	1.01364	0.972865	0.999894	1.00277	1.00006	0.999463
	0.483333	1.01038	0.99424	1.00516	1.0049	0.993947	1.0009	0.979454	0.997007	1.00088	0.998804	0.995196	0.988402	1.00699	1.03115	1.01038	0.998555	0.994792
	0.5	0.98719	1.00501	1.00507	1.0029	0.991439	0.997184	0.996375	0.996484	0.999585	0.999758	0.996567	1.00096	1.03181	1.04291	0.98719	1.0005	0.993891
	0.516667	1.00938	0.992503	1.00041	1.00026	1.00332	0.986945	0.993277	1.00885	1.00129	1.00229	0.996017	1.00552	0.998025	0.993551	1.00938	1.00601	1.00104
	0.533333	1.0088	1.00316	1.00034	0.999668	0.959209	0.982381	1.00291	0.99419	0.999018	0.996764	0.99292	1.01611	1.0572	0.982925	1.0088	1.01379	1.00495
	0.55	1.00928	0.99809	1.00036	1.00444	1.00496	0.997173	0.994288	0.993432	1.00446	1.00065	0.991779	0.997585	1.05745	1.0238	1.00928	1.00958	1.00084
	0.566667	0.998949	0.998022	0.999433	0.99829	1.01382	1.00762	1.00522	1.00552	0.994401	0.996821	1.00013	0.997614	1.00399	0.965115	0.998949	1.00434	0.993896
	0.583333	1.00168	1.00397	0.999925	0.999262	1.01193	1.01729	0.993478	0.999445	1.00023	0.998492	0.997887	0.993016	1.01495	0.987875	1.00168	0.999918	0.99296
	0.6	0.992589	0.993991	0.999255	1.00127	1.01355	1.00873	1.00536	0.995011	1.0024	1.00174	0.995424	1.00199	0.914943	0.922929	0.992589	1.00023	1.00522
	0.616667	1.01467	0.997037	1.0041	1.00419	1.00945	1.00145	0.991873	0.98263	1.00031	1.00275	0.999071	0.985481	0.964722	0.981756	1.01467	1.00011	0.986591
	0.633333	0.995166	1.00093	0.999472	1.00187	1.01404	0.995193	0.993859	0.984259	1.00199	1.001	0.999359	0.995933	0.9618	0.975552	0.995166	1.00118	0.989814
	0.65	1.00535	0.994083	0.997712	1.00039	1.00209	0.986316	0.984129	0.974889	1.00165	0.994516	0.996647	0.991672	1.01252	1.0068	1.00535	0.995642	0.997316
	0.666667	1.00046	1.00102	0.995163	0.995156	0.999549	0.991957	1.00358	0.985602	1.00202	0.995567	0.99623	0.99393	0.951495	0.967817	1.00046	1.00011	0.995834
	0.683333	0.998329	0.998296	0.999737	1.00126	1.01831	0.991664	0.994359	0.97293	0.998125	0.99359	0.998001	1.02494	1.05677	1.01427	0.998329	1.00181	1.00297
	0.7	1.00421	0.992597	0.998272	0.99869	1.00281	1.00317	0.995118	0.981063	1.00851	1.00372	0.998702	0.984124	0.994307	1.04709	1.00421	0.999974	0.997757
	0.716667	0.991527	0.997985	0.996602	0.996383	1.0111	0.990068	0.993939	0.983477	1.00013	0.995417	0.999609	0.998118	0.963522	1.02173	0.991527	1.00012	0.996054
	0.733333	0.999222	1.00104	0.998663	0.999082	1.0021	0.996203	1.00096	0.9809	1.00576	1.0032	0.999875	0.994641	1.01792	0.998347	0.999222	0.999366	1.00734
	0.75	1.00884	1.00453	0.998066	0.995731	1.00519	0.99636	0.999775	0.99739	0.994689	0.99429	0.998356	1.01036	1.02449	1.01931	1.00884	1.00262	1.00575
	0.766667	1.00761	0.999255	0.998126	0.99768	1.00701	1.00439	1.00277	1.01026	1.00046	0.996121	0.997078	1.00925	0.997121	1.01619	1.00761	1.00078	1.00097
	0.783333	1.01144	1.00532	0.998434	0.997601	1.0079	0.986326	1.00939	0.998335	0.999735	1.00303	0.992958	0.987222	1.01478	0.979468	1.01144	0.999026	0.99654
	0.8	0.997889	1.00096	0.998716	0.998478	1.01311	0.991251	0.990862	0.991638	1.00139	0.996483	0.999153	1.00636	1.06122	1.08146	0.997889	1.00017	1.00507
	0.816667	1.02097	0.998313	1.00199	0.999986	1.01475	0.994732	1.01736	1.01164	1.00126	0.999556	0.997353	0.999276	0.980711	1.01748	1.02097	1.00255	1.00114
	0.833333	1.01325	1.00143	0.999442	1.00253	1.00485	1.00131	1.00337	1.01069	1.00019	1.00275	0.995207	1.00884	1.0214	1.00907	1.01325	0.9991	0.993355
	0.85	0.993879	1.00408	1.0023	1.00232	1.0195	1.00526	1.0004	0.998334	0.996996	0.998211	0.997581	0.98202	0.982825	0.983303	0.993879	1.00002	0.997861
	0.866667	0.990326	0.994188	1.0011	0.998185	1.01122	0.995044	1.00813	1.0112	1.00216	0.997422	0.995716	1.02442	0.968571	0.984072	0.990326	0.99751	1.0074
	0.883333	1.01339	0.999507	1.00187	1.00075	0.994784	0.997209	1.00659	1.00333	0.998709	0.997351	0.99616	0.999618	1.00094	1.02143	1.01339	1.00291	0.993838
	0.9	1.00975	0.996855	0.999036	1.00195	0.991737	1.0122	0.999352	1.01122	1.00307	1.00061	0.994232	0.98746	1.00284	1.05763	1.00975	0.997842	1.00274
	0.916667	0.999091	1.00803	1.00177	1.00152	1.0063	0.991994	1.0077	1.00263	0.999603	0.996462	0.997573	0.993429	1.01828	1.00203	0.999091	1.00245	0.997775
	0.933333	1.02257	1.00159	1.00041	1.00234	1.00084	0.985498	1.00099	1.00435	1.00347	1.0008	0.994738	0.995992	1.0424	1.02129	1.02257	0.995695	0.994256
	0.95	0.999281	0.996556	1.0011	1.00005	1.01095	1.0109	1.00595	1.00836	1.00207	0.999681	0.997025	1.01086	0.997638	0.985545	0.999281	1.00406	1.00221
	0.966667	0.999642	1.0137	1.00118	1.00209	0.999885	0.995552	0.99839	1.00353	0.999549	0.99935	0.997318	0.999105	1.02308	1.00921	0.999642	1.00094	0.991725
	0.983333	1.00596	0.998539	0.998439	0.997819	1.02297	0.977134	1.01497	1.00253	0.994402	0.995536	0.996567	1.00069	0.963343	0.994223	1.00596	1.00122	0.994803
	1	1.0146	0.992262	0.999145	0.999548	1.00472	0.988615	0.993378	1.00292	1.00331	0.997748	0.996432	1.00636	1.00194	1.00465	1.0146	1.00113	0.999359
	1.01667	1.0062	1.00599	0.998424	1.00053	1.00664	1.00002	1.00199	1.00987	1.00123	0.99864	0.994431	0.998611	1.01437	0.993306	1.0062	1.00292	0.994255
	1.03333	1.02333	1.00662	0.99972	0.999063	1.00817	0.999827	1.01061	1.01408	1.00225	0.99998	0.99575	1.00119	0.986858	0.970814	1.02333	0.998669	1.00349
	1.05	1.01598	1.00468	1.00227	1.00237	0.998342	1.00964	1.00698	1.00089	1.00804	1.00425	0.999331	0.991788	0.93743	0.974381	1.01598	1.00281	0.99191
	1.06667	1.00545	1.00862	0.996653	0.997796	1.00956	0.988057	0.99809	0.998336	1.00305	0.999753	0.995204	0.997974	0.941285	0.946314	1.00545	0.999648	0.993662
	1.08333	1.00732	1.00776	1.00376	1.00262	1.0078	0.999521	1.01611	1.00894	1.00116	0.994368	0.996986	0.989036	0.969016	0.989325	1.00732	1.00139	0.994692
	1.1	1.01457	0.99781	0.997696	0.996073	1.00389	0.995851	0.994679	1.0098	1.00134	1.0004	0.99845	0.999165	1.00349	0.987382	1.01457	1.00461	1.00015
	1.11667	1.00014	1.00293	0.998806	0.997354	1.0051	0.987486	1.00172	1.01344	1.00001	0.997956	0.998815	1.0116	1.00468	0.992685	1.00014	1.00044	1.00292
	1.13333	1.0083	1.00192	0.998802	0.999378	1.003	0.985933	1.00857	1.00834	0.999201	1.00036	0.99516	1.01293	0.995126	0.965083	1.0083	1.00061	1.00453
	1.15	0.985348	1.00048	0.999906	1.00101	1.01148	0.976694	1.00009	1.01073	1.00269	0.99779	0.996296	1.02563	1.02362	1.00796	0.985348	1.00359	1.00106
	1.16667	1.007	1.00748	1.0003	0.995511	0.99868	0.997676	1.00711	1.00074	1.00066	0.997427	0.993568	0.999198	1.03648	1.02601	1.007	1.00296	0.999306
	1.18333	1.00458	0.996702	0.998893	0.995346	1.00408	0.982299	1.00889	1.00544	1.00571	1.00226	0.99946	1.00307	0.992056	0.994678	1.00458	1.00259	1.00518
	1.2	1.00891	0.999251	1.00096	0.996161	0.998117	0.985182	0.997225	0.997895	1.00544	0.999734	0.994864	1.01102	1.00921	1.00699	1.00891	1.00344	0.999866
	1.21667	1.00445	1.0053	0.997516	0.996939	0.9943	0.984014	0.995302	1.00176	1.00056	1.00087	0.994222	0.9929	0.997525	0.97399	1.00445	1.0012	0.997311
	1.23333	1.01263	0.996702	1.00146	0.99736	0.995784	0.988226	1.00168	1.00622	1.00276	1.0014	0.999775	1.00404	1.00661	1.00297	1.01263	1.00187	1.00534
	1.25	0.997474	1.00441	0.998964	0.998328	0.996231	0.985744	1.0021	0.985304	1.00281	0.998172	0.997862	0.980652	1.04456	0.993836	0.997474	1.0056	0.983202
	1.26667	0.99122	0.997307	1.00129	0.998487	0.999661	0.983891	0.996617	0.996991	1.00047	0.99715	0.999824	0.998809	0.999028	0.985983	0.99122	1.00456	1.00029
	1.28333	1.01213	0.99853	0.996239	0.997029	1.00576	0.987058	1.01311	1.01545	1.00074	1.0001	0.994068	1.00204	1.04009	1.04006	1.01213	1.00331	0.996233
	1.3	1.01324	1.00217	1.0039	0.9951	0.994871	0.983584	1.0082	1.00769	1.0011	0.998636	0.99305	0.977995	0.989079	0.966473	1.01324	1.00116	0.997087
	1.31667	1.00242	0.995057	0.99774	0.997532	0.995082	0.981422	1.01003	1.00483	1.00244	0.998737	0.99281	0.993293	1.00793	1.03091	1.00242	1.00464	0.992869
	1.33333	1.00366	0.994327	0.998342	0.994742	1.00486	0.977443	0.988204	0.989783	1.00393	0.99719	0.994692	0.988396	1.06305	1.0865	1.00366	1.00063	0.998894
	1.35	1.00892	0.993938	1.00289	0.999195	0.988767	0.990481	1.0047	1.01194	1.00297	0.998253	0.997313	1.01284	0.979297	1.02702	1.00892	1.00153	1.00074
	1.36667	1.01757	1.00044	0.999728	1.00027	1.00062	0.996345	1.00579	0.997093	1.00414	0.99988	0.993848	0.989489	1.02542	1.02523	1.01757	1.00373	1.00021
	1.38333	1.02491	0.994508	1.00013	0.998101	0.996146	0.996239	1.00159	0.998208	1.0051	0.99842	0.99467	1.00565	1.05842	0.975289	1.02491	1.0043	1.00525
	1.4	1.01265	1.0035	1.00079	0.998526	1.00578	0.992602	0.97993	0.98822	1.00282	0.998032	0.994016	0.986391	0.984838	1.03687	1.01265	1.00055	1.00247
	1.41667	1.02067	1.00603	1.0029	0.997852	1.00082	0.98785	0.993857	0.991754	1.00533	0.99853	0.99528	0.991048	1.02921	1.03718	1.02067	1.00531	0.999918
	1.43333	1.01747	1.00883	1.00358	0.997862	0.998969	0.975441	0.997586	1.01372	1.0036	1.0006	0.99126	1.00919	0.972859	1.02016	1.01747	1.00126	1.00583
	1.45	1.02015	0.98933	0.99993	0.996646	0.990072	0.983404	1.0034	1.01255	1.00656	0.998727	0.99665	0.990592	0.969943	0.977318	1.02015	1.0016	1.00671
	1.46667	1.00525	1.0043	0.998992	0.997169	0.998693	0.995345	1.00284	1.01827	1.00326	0.999107	0.995021	0.986621	0.992691	0.99425	1.00525	0.998024	1.00008
	1.48333	1.02245	0.99617	0.996447	0.994987	1.02019	0.982451	1.00701	1.00268	1.003	0.998697	0.996068	1.0121	1.00058	0.975878	1.02245	1.00608	0.998301
	1.5	1.02422	0.999422	1.00503	1.00248	0.992397	0.97985	0.995272	1.00504	1.00507	0.998908	0.996085	0.985113	1.02232	1.00861	1.02422	1.00087	0.994919
	1.51667	1.00174	0.999467	1.00209	1.00043	0.99392	0.998543	0.986412	0.99526	1.00346	1.00228	0.996914	1.01298	0.98924	1.00965	1.00174	1.00202	0.998422
	1.53333	1.00998	1.00231	0.998948	1.00011	0.993947	0.986903	1.01159	1.01417	1.00484	0.998935	0.997543	0.992184	1.02264	1.03236	1.00998	0.998264	0.998377
	1.55	1.02283	1.00017	1.00039	0.997043	0.991439	0.980363	1.01076	1.01348	1.00514	0.99948	0.995037	0.994207	1.00326	1.04941	1.02283	1.00057	0.999255
	1.56667	0.999203	1.00901	1.00055	0.995539	1.00332	0.978317	1.03179	1.02348	0.996726	1.00181	0.996481	0.985697	1.00084	1.05028	0.999203	1.00195	0.993236
	1.58333	1.01081	1.01032	1.0046	1.00174	0.959209	0.98382	1.01063	1.00292	1.00737	1.00208	0.994324	1.01686	0.981584	1.02348	1.01081	1.00585	1.00484
	1.6	1.01859	1.00125	1.00192	0.996227	1.00496	0.989491	1.0137	1.00295	1.00138	0.999988	0.994367	0.986354	1.02674	1.01389	1.01859	1.00387	0.997863
	1.61667	1.02719	1.00044	1.002	0.998171	0.995559	0.989428	1.00214	1.00504	1.00381	0.998389	0.997592	1.00626	1.01999	1.01968	1.02719	1.0052	0.998498
	1.63333	1.0079	1.00041	1.00188	0.998042	1.00758	0.985648	1.01275	1.01642	1.0014	0.996925	0.995653	1.00249	1.00116	1.00245	1.0079	1.0077	0.996473
	1.65	1.02176	1.01436	1.0021	0.999735	1.00162	1.0054	1.00354	1.00417	1.00268	1.00117	0.995601	0.992155	1.0382	1.04917	1.02176	1.00187	1.00705
	1.66667	1.00991	1.00907	1.00287	0.997975	0.9985	0.982359	1.00965	1.01131	0.999445	0.996366	0.996554	1.01459	0.982439	0.946481	1.00991	1.00723	1.00828
	1.68333	1.01032	1.0073	1.00396	0.996936	1.00105	0.994247	1.01011	0.995019	1.00525	0.998004	0.995641	1.01284	1.02894	1.01086	1.01032	1.0082	1.00746
	1.7	1.02336	0.997929	1.00239	0.997919	0.998155	0.984766	1.01087	1.00215	1.00595	1.0012	0.995636	1.00209	0.999819	0.983823	1.02336	1.00554	0.995646
	1.71667	1.00701	1.00421	1.00548	0.998642	1.00156	0.977828	1.00187	1.01175	1.00656	0.998275	0.993585	1.00022	0.99787	1.03449	1.00701	1.00579	1.00292
	1.73333	1.03421	0.994699	1.00117	0.99676	0.995676	1.00098	1.01782	1.00349	1.00832	0.997632	0.993698	1.00514	0.985266	0.980564	1.03421	1.00296	0.992091
	1.75	1.02371	1.00062	1.00298	0.998764	1.00367	0.979611	1.00913	0.995681	1.00618	1.00155	0.992712	0.992181	1.01198	1.03011	1.02371	1.00402	0.99711
	1.76667	1.01341	0.997176	0.999547	0.996458	1.00735	0.997564	1.01018	1.00909	1.00471	0.999262	0.996981	1.0184	1.03823	1.01565	1.01341	1.00256	0.991149
	1.78333	1.0197	0.999554	1.00381	1.00106	0.997162	0.992882	1.01116	1.01175	1.00621	1.00269	0.998577	1.01624	0.958432	0.988386	1.0197	1.00025	1.00727
	1.8	1.00471	1.0095	1.0003	0.996397	1.00693	0.984252	1.01355	1.01387	1.00618	0.997036	0.993626	1.01676	0.979719	1.01827	1.00471	1.00992	1.00358
	1.81667	1.02285	0.990412	0.999272	0.99725	1.00804	0.99516	1.00763	1.00227	1.00905	1.00244	0.990451	0.993053	1.03019	1.04579	1.02285	1.00154	1.00118
	1.83333	1.01964	1.00332	0.994755	0.991828	1.00424	0.989013	1.00997	1.0114	1.00588	1.0023	0.996136	1.02069	0.966622	0.985131	1.01964	1.00333	1.00722
	1.85	1.02091	0.992356	0.997842	0.994332	0.998809	0.994129	1.00248	0.996141	1.00317	1.00048	0.995911	1.0109	1.05345	1.04926	1.02091	1.00951	1.00552
	1.86667	1.02824	1.00239	0.999597	0.999554	0.998117	0.981615	1.00236	1.0213	1.00301	0.99645	0.9969	1.00885	1.08356	1.05442	1.02824	1.00373	0.997852
	1.88333	1.03797	1.0015	1.00172	0.998454	0.9943	0.97684	1.01153	1.00266	1.00207	1.00075	0.993757	1.01726	1.05995	1.05268	1.03797	1.00747	1.00627
	1.9	1.02404	1.00476	1.00174	1.00036	0.995784	0.9779	1.00102	0.972832	1.0041	1.00026	0.993665	1.00216	0.979624	1.03142	1.02404	1.00625	1.00272
	1.91667	1.02498	1.00726	1.00152	0.997683	0.996231	0.983305	1.00593	1.00044	1.00358	0.996153	0.994819	0.99571	1.03194	1.00541	1.02498	1.00303	1.00261
	1.93333	1.02007	0.996861	1.00156	1.00079	0.999661	0.991306	0.999483	0.993005	1.0054	0.999082	0.990851	0.999187	1.02776	1.00671	1.02007	1.0061	0.997316
	1.95	1.01413	1.0067	1.00484	0.99881	1.00576	0.983281	1.01324	1.00318	1.00787	0.999487	0.991975	1.00304	1.04898	1.01375	1.01413	1.00431	1.001
	1.96667	1.02413	0.99953	1.00586	0.999415	0.994871	0.984407	1.01378	1.00335	1.00533	1.00012	0.990517	1.01836	1.03528	1.00113	1.02413	1.00593	1.00783
	1.98333	1.01159	1.00151	1.00378	1.00097	0.995082	0.984512	1.01285	0.998227	1.00758	1.00203	0.99448	0.997759	1.06619	1.02319	1.01159	1.00323	0.994952
	2	1.01489	0.998011	1.00261	0.999025	1.00486	0.985971	1.02268	1.0181	0.997175	0.999847	0.997317	1.01909	1.06387	1.0233	1.01489	1.00929	1.0121
	2.01667	1.03179	1.00806	1.00255	0.997821	0.988767	0.977157	1.01301	1.00174	1.00125	1.00077	0.997772	0.996967	1.05656	1.03515	1.03179	1.00702	1.00628
	2.03333	1.02403	0.991975	1.00342	1.00116	1.00062	0.977438	1.0097	1.0105	1.00447	0.996651	0.995809	1.02387	0.982142	0.997063	1.02403	1.00477	1.00213
	2.05	1.03401	1.00382	1.00156	0.996957	0.996146	0.978571	1.02319	1.00599	1.00613	0.998688	0.996584	1.0083	0.967395	1.03659	1.03401	1.00129	0.999458
	2.06667	1.01889	1.00891	0.999862	0.998351	1.00578	0.992953	1.03608	1.02269	1.00624	0.997677	0.998372	1.00175	1.04439	0.989343	1.01889	1.00604	0.998875
	2.08333	1.03361	1.00276	1.00215	1.00225	1.00082	0.98594	1.02013	1.01052	0.999009	0.999856	0.993172	0.991765	1.06093	0.9733	1.03361	1.00542	1.00115
	2.1	1.01674	0.999732	1.00297	1.00124	0.998969	0.989455	1.01475	1.0082	1.00301	0.99608	0.993437	1.01332	1.03855	1.04226	1.01674	1.00694	0.99746
	2.11667	1.02743	1.00279	0.999396	0.993968	0.990072	0.983129	1.01777	1.00264	1.00669	1.00143	0.991539	1.01248	1.02668	1.03182	1.02743	1.00487	1.00576
	2.13333	1.01834	1.0025	1.00324	0.998577	0.998693	0.97902	1.01402	1.00904	1.00348	0.99669	0.996194	1.01924	1.06422	1.02692	1.01834	1.00454	1.01031
	2.15	1.01723	0.999296	1.00136	1.00148	1.02019	0.999447	1.02153	1.01933	1.0038	0.998885	0.99262	1.00104	1.06434	1.05692	1.01723	1.00476	0.999034
	2.16667	1.01718	1.00624	1.00398	1.00065	0.992397	0.984579	1.01322	1.01794	1.00481	1.00104	0.992645	1.02014	1.04467	1.01915	1.01718	1.0048	0.997054
	2.18333	1.01612	0.998878	0.997807	1.00199	0.99392	0.98983	1.02096	1.01958	1.00274	0.995146	0.99535	1.00164	1.03565	1.03659	1.01612	1.00297	1.00443
	2.2	1.02532	1.00462	1.00089	0.998124	0.993947	0.977047	1.00898	0.993774	1.00918	0.99917	0.994824	1.00008	1.04009	1.00332	1.02532	1.00656	1.00206
	2.21667	1.01706	1.00784	0.998717	0.99866	0.991439	0.984069	1.02089	1.02003	1.00573	0.998611	0.990829	1.02844	0.98627	1.03702	1.01706	1.00413	1.00537
	2.23333	1.02182	0.999967	1.00417	0.999348	1.00332	0.979674	1.01982	1.00753	1.00271	0.999137	0.992304	0.999394	1.02348	1.05584	1.02182	1.00522	0.997491
	2.25	1.0356	0.997311	1.00505	0.998693	0.959209	0.98908	1.00648	1.01213	1.00545	1.0005	0.995605	1.01099	1.07458	1.06003	1.0356	1.00841	1.00862
	2.26667	1.02865	1.00821	1.00219	0.99913	1.00496	0.998479	1.01499	1.01119	1.00739	1.0001	0.994332	1.00467	1.05115	1.02074	1.02865	1.00621	1.0022
	2.28333	1.03027	1.00846	0.999993	0.997952	0.995559	0.989347	1.01275	1.00948	1.00472	1.00144	0.996156	0.995075	0.991378	0.996515	1.03027	1.00478	1.00163
	2.3	1.01818	0.996912	1.00045	0.99997	1.00758	0.995499	1.00252	1.00809	1.00525	0.998451	0.993773	1.02724	1.0387	1.04327	1.01818	1.00372	1.00382
	2.31667	1.00621	0.999811	1.00715	1.00354	1.00162	0.988853	1.01138	1.01204	1.00252	0.999101	0.993518	0.994978	1.0631	1.02257	1.00621	1.00503	1.00629
	2.33333	1.02422	1.0001	1.00704	0.998454	0.9985	0.992117	1.01698	1.01504	1.00828	1.00194	0.992432	0.998116	0.990225	1.01806	1.02422	1.00822	0.995061
	2.35	1.02679	1.00281	1.00879	1.00085	1.00105	0.981163	1.02598	1.01909	1.00525	0.998405	0.996111	1.01309	1.00335	0.963812	1.02679	1.00124	1.00366
	2.36667	1.02743	1.00599	1.00201	0.998838	0.998155	0.984275	1.02702	1.01372	1.00382	0.998015	0.995884	1.01644	1.05513	1.07404	1.02743	1.00684	0.998298
	2.38333	1.02205	1.00036	1.00799	1.00074	1.00156	0.98991	1.01893	1.00886	1.00005	0.996531	0.992593	1.0015	1.01866	1.01267	1.02205	1.00706	1.00214
	2.4	1.01945	0.999734	1.00112	0.997613	0.995676	0.990496	1.02221	1.01983	1.00737	0.999014	0.996665	0.992994	0.958664	1.02063	1.01945	1.00929	1.00574
	2.41667	1.0176	1.00778	1.00425	1.00076	1.00367	0.994292	1.01943	1.00383	1.00748	0.999771	0.993635	0.994067	1.03736	0.992916	1.0176	1.00764	0.995448
	2.43333	1.02931	1.00036	1.00476	1.00109	1.00735	0.988482	1.03334	1.01944	1.00666	0.998849	0.990778	1.01039	1.02946	1.01618	1.02931	1.00429	1.00222
	2.45	1.02705	1.00978	1.00358	0.999212	0.997162	0.984359	1.0015	1.01826	1.00241	0.99861	0.995342	1.02363	1.03841	1.01433	1.02705	1.00763	0.996578
	2.46667	1.03286	1.01022	0.999497	1.00064	1.00693	0.999881	1.01652	1.01622	1.00893	0.998971	0.993584	0.980319	1.00156	0.99831	1.03286	1.01036	1.0068
	2.48333	1.0239	0.994536	1.0013	1.00078	1.00804	0.993666	1.02545	1.02614	1.00529	0.998638	0.99622	1.01783	1.02665	1.02052	1.0239	1.00079	1.0042
	2.5	1.02723	1.00945	1.00319	0.999766	1.00424	0.985427	1.02129	1.02172	1.00662	1.00359	0.995919	0.998383	1.07309	1.0434	1.02723	1.00694	0.999859
	2.51667	1.01831	1.00181	1.00451	0.998936	0.998809	0.977292	1.01776	1.0157	1.00766	1.00101	0.997577	1.00644	1.075	1.08967	1.01831	1.00945	0.997539
	2.53333	1.02772	0.993397	1.00301	1.00021	0.998448	0.989348	1.01724	1.01768	1.00405	0.997313	0.994403	0.999317	1.06774	1.04644	1.02772	1.00472	0.990916
	2.55	1.01912	1.00068	1.00349	0.999677	0.993558	0.981986	1.01585	1.02504	1.00103	0.99709	0.993878	1.02257	1.06995	1.02989	1.01912	1.00592	1.00133
	2.56667	1.02731	0.997671	1.00238	0.997706	0.994965	0.984906	1.01348	1.01061	1.00534	0.999776	0.995261	1.00037	1.02265	1.01984	1.02731	1.009	1.00011
	2.58333	1.01855	1.00017	1.00346	0.998636	0.993591	0.985458	1.02162	1.01372	1.01357	1.00471	0.99503	1.02427	1.01991	1.06211	1.01855	1.00832	1.01442
	2.6	1.01362	1.00389	1.00681	1.00408	0.996321	0.978048	1.02365	1.01275	1.00331	1.00404	0.993643	0.995643	0.961283	1.02294	1.01362	1.00796	1.00302
	2.61667	1.04053	0.993561	1.00269	1.0029	0.997472	0.996035	1.01479	1.01117	1.0071	1.00058	0.993777	0.994198	1.01416	1.04776	1.04053	1.0066	1.00289
	2.63333	1.02814	1.00179	1.00337	1.00207	1.00317	0.991337	1.0151	1.01875	1.00503	1.0013	0.992531	1.02039	1.07022	1.07159	1.02814	1.00512	1.00529
	2.65	1.03653	0.999643	1.00604	1.00261	1.00151	1.00074	1.00103	1.01161	1.0048	1.00164	0.992453	1.01258	1.08266	1.02268	1.03653	1.00942	1.00944
	2.66667	1.02505	0.993644	1.00843	1.00626	0.992435	0.983287	1.00416	1.01723	1.0025	1.00132	0.993574	1.00713	1.02685	1.00491	1.02505	1.01128	1.0044
	2.68333	1.03316	0.993823	1.00723	1.0033	1.00344	0.98908	1.02107	1.01403	1.00231	1.001	0.991915	1.02178	1.05299	1.0806	1.03316	1.00593	1.00001
	2.7	1.02761	0.995019	1.00728	1.00383	0.992927	0.973378	1.0062	1.00223	1.00522	0.999897	0.99432	0.995192	1.02119	1.03288	1.02761	1.00542	1.0015
	2.71667	1.03089	0.99939	1.00658	1.00253	0.999973	0.994712	1.0054	1.00834	1.005	1.00234	0.992462	0.996524	0.98728	1.0323	1.03089	1.01231	0.996009
	2.73333	1.03944	0.998593	1.00457	1.00179	1.00836	0.999074	1.01421	1.00398	1.0048	0.999918	0.996191	1.00853	1.03057	1.04438	1.03944	1.00987	1.0037
	2.75	1.03204	1.00233	1.00568	1.00399	0.999943	0.988817	1.02579	1.02263	1.00561	1.00198	0.99423	1.01491	1.02883	1.03462	1.03204	1.00906	1.01026
	2.76667	1.027	0.988043	1.00502	1.0029	0.990755	0.977169	1.0287	1.01674	1.00177	1.00041	0.991205	1.0015	1.07778	1.05643	1.027	1.00496	0.99538
	2.78333	1.02945	1.00396	1.00452	1.00022	0.999652	0.981922	1.02434	1.02124	1.0062	0.997075	0.994642	1.02704	1.0618	1.07964	1.02945	1.01068	1.0084
	2.8	1.03087	0.995994	1.00773	1.00055	0.99699	0.990636	1.01272	1.02439	1.00979	1.00514	0.991408	1.01438	1.04847	1.06519	1.03087	1.00837	0.997545
	2.81667	1.03255	0.993655	1.0072	1.0012	0.992453	0.986244	1.0204	1.0194	1.00413	0.999118	0.997405	1.02127	1.01388	1.05645	1.03255	1.00973	1.0058
	2.83333	1.02091	1.00203	1.00446	1.00216	0.998674	0.992733	1.01958	1.02245	1.00939	1.00101	0.992768	1.0078	1.02086	1.05487	1.02091	1.01019	1.0065
	2.85	1.03302	0.984785	1.00893	1.00518	1.00773	0.989079	1.0145	1.02341	1.00869	1.00074	0.997731	0.987776	1.10828	1.08309	1.03302	1.01208	0.999784
	2.86667	1.01863	0.986765	0.999159	0.996787	1.00308	0.996949	1.02327	1.01677	1.00548	1.00101	0.994241	0.996348	1.06085	1.08666	1.01863	1.0083	1.0058
	2.88333	1.02916	0.984135	1.00211	0.99735	0.995374	0.985874	1.01236	1.02069	1.00509	1.00135	0.994926	1.02984	1.02608	1.045	1.02916	1.00561	0.994663
	2.9	1.02475	1.00286	1.00846	1.00239	1.00146	0.990802	1.01029	1.01617	1.00774	1.00194	0.993227	1.00438	0.99986	0.979915	1.02475	1.00888	1.00755
	2.91667	1.0255	0.999266	1.00367	1.0017	1.01331	1.00337	1.02304	1.01289	1.00876	1.00193	0.993922	0.996886	1.02029	1.04223	1.0255	1.00893	1.00243
	2.93333	1.03213	0.994591	1.00854	1.00443	0.996459	0.990158	1.01506	1.01377	1.00743	1.00423	0.996269	1.01757	1.00427	1.03628	1.03213	1.00734	1.00749
	2.95	1.03893	0.992204	1.00611	1.0019	0.990775	0.984927	1.02708	1.02017	1.01258	1.00562	0.992689	1.01335	1.03662	1.05016	1.03893	1.00811	1.01415
	2.96667	1.03838	0.998343	1.00181	0.999452	1.00671	0.994862	1.00503	1.01903	1.00591	1.00363	0.995268	0.986127	1.01298	1.05169	1.03838	1.00824	1.00696
	2.98333	1.03247	0.987328	1.00311	1.00325	1.00545	0.989211	1.01585	1.01883	1.00769	1.00166	0.995484	1.03177	1.01109	1.05045	1.03247	1.01265	1.01296
	3	1.05083	1.00407	1.00479	1.00118	1.00601	0.993245	1.02115	1.01777	1.00481	0.999968	0.993364	0.997191	1.06683	1.061	1.05083	1.01051	1.00098
	3.01667	1.05235	0.981081	1.00434	1.00292	1.0055	0.993203	1.01753	1.02134	1.00641	0.999237	1.00032	1.01182	1.04255	1.01302	1.05235	1.00589	1.00928
	3.03333	1.03838	0.995038	1.00637	1.00474	0.995564	0.979984	1.01255	1.01756	1.00191	0.999293	0.993194	0.99948	1.04351	1.00451	1.03838	1.00789	1.00726
	3.05	1.03781	1.00163	1.00752	1.00444	0.994616	0.987304	1.00351	1.01392	1.00734	1.00448	0.997021	0.988457	1.05181	1.00774	1.03781	1.01142	0.999215
	3.06667	1.02585	0.985267	1.00681	1.00039	0.995189	0.986482	1.01608	1.01025	1.00541	1.00028	0.989784	1.00316	1.01694	1.03166	1.02585	1.00586	1.01107
	3.08333	1.01866	0.989023	1.00905	1.00671	1.00132	0.994137	1.03557	1.03707	1.0031	0.999978	0.991915	1.01943	1.00043	1.00503	1.01866	1.00619	1.00834
	3.1	1.03751	0.989609	1.00159	1.0014	1.00056	0.979765	1.01618	1.01683	1.0043	1.00047	0.994279	1.00945	1.05843	1.03962	1.03751	1.01045	1.00491
	3.11667	1.03484	0.989901	1.00665	1.00519	1.00476	0.984407	1.02534	1.00454	1.00804	1.00164	0.994116	1.01478	1.01812	1.05516	1.03484	1.00994	1.00482
	3.13333	1.01564	0.983343	1.00668	1.00642	1.00549	0.985646	1.02558	1.01548	1.00632	1.00259	0.995156	1.00524	1.01488	1.04984	1.01564	1.01123	1.00236
	3.15	1.0374	0.993932	1.00415	1.00402	1.00682	0.993304	1.02422	1.02457	1.00765	1.00215	0.994346	1.01383	1.02945	1.0535	1.0374	1.01168	1.00904
	3.16667	1.02047	0.984538	1.00445	1.00245	1.01006	0.984343	1.01891	0.999141	1.01042	1.00204	0.996556	1.00025	1.05289	1.02387	1.02047	1.01538	0.996057
	3.18333	1.03899	0.984443	0.99897	1.00068	1.01134	0.980707	1.01392	1.026	1.00979	1.00184	0.998074	1.01157	1.07128	1.06938	1.03899	1.01256	1.00433
	3.2	1.0255	0.988294	1.0045	1.00186	1.00417	0.97923	1.0303	1.02498	1.00779	1.00054	0.996093	1.00089	1.08884	1.05228	1.0255	1.00899	1.00768
	3.21667	1.0228	0.990156	1.00693	1.00281	0.99798	0.990448	1.00844	0.997358	1.00945	1.00406	0.993328	1.01627	0.993142	1.00365	1.0228	1.00417	1.00187
	3.23333	1.04186	0.989668	1.00308	0.997496	1.00555	0.99036	1.01158	1.00767	1.00537	1.00181	0.992727	1.02214	0.980545	0.984578	1.04186	1.00852	1.01059
	3.25	1.03427	0.986405	1.00497	0.999556	1.00335	0.981351	1.01534	1.01785	1.00979	1.00359	0.994222	0.997949	1.03552	1.00986	1.03427	1.0104	1.00716
	3.26667	1.03098	0.982113	1.00681	1.00193	1.00116	0.98296	1.01576	1.01746	1.00376	1.00144	0.993225	1.00565	1.05605	0.998918	1.03098	1.00817	1.00564
	3.28333	1.01716	0.984824	1.00274	1.00276	1.00016	0.980989	1.01616	1.01418	1.00776	1.00573	0.99355	1.01643	1.02017	0.989559	1.01716	1.01144	1.01195
	3.3	1.04278	0.980835	1.00141	1.00059	1.00835	0.987007	1.01713	1.01532	1.00273	0.998618	0.992747	0.997644	1.04964	1.0094	1.04278	1.01033	0.998941
	3.31667	1.03456	0.991046	1.00355	1.00021	1.00297	0.987863	1.01728	1.00855	1.00844	1.00653	0.996156	1.00873	1.03243	1.01462	1.03456	1.01168	1.00444
	3.33333	1.03496	0.984988	1.00538	1.00375	1.01063	0.981655	1.02075	1.02356	1.00733	1.00263	0.993562	1.00278	1.02227	1.05269	1.03496	1.01353	1.00088
	3.35	1.02825	0.975866	1.00515	1.00095	1.01623	0.999881	1.01551	0.998374	1.00733	0.997781	0.996038	1.01465	1.00184	1.06503	1.02825	1.01235	1.0057
	3.36667	1.02339	0.996927	1.00605	1.00302	1.0043	0.980506	1.00837	1.01323	1.00674	1.00324	0.995151	1.02012	1.0459	1.06418	1.02339	1.00778	1.00847
	3.38333	1.03219	0.98692	1.0039	1.00222	1.00556	0.995091	1.01531	1.01644	1.00669	1.00273	0.997324	1.01002	1.02442	1.08254	1.03219	1.01267	1.0036
	3.4	1.034	0.984456	1.00454	1.00253	1.01399	0.987607	1.01177	1.0098	1.01102	1.00507	0.993465	1.02761	1.04172	1.06097	1.034	1.01356	1.00663
	3.41667	1.04428	0.993698	1.00219	1.00279	0.995713	0.984889	1.02322	1.02252	1.00692	1.00282	0.994765	1.01417	0.986537	1.01805	1.04428	1.008	1.01518
	3.43333	1.02952	0.983757	1.00608	1.00431	1.01516	0.993997	1.02948	1.02338	1.01245	1.00263	0.995957	1.0155	0.98377	0.990927	1.02952	1.01086	1.01769
	3.45	1.04435	1.00271	1.00477	1.0002	1.00313	0.994207	1.0348	1.02824	1.0075	1.00082	0.992814	1.0264	1.07685	1.04548	1.04435	1.01171	1.00906
	3.46667	1.03671	0.986968	1.00411	1.0034	0.998919	0.981257	1.01485	1.02591	1.00757	1.00322	0.995109	1.00189	1.02886	1.06823	1.03671	1.01123	1.00865
	3.48333	1.03484	0.988938	1.00959	1.00649	1.00508	0.990422	1.01239	1.01615	1.00424	1.00273	0.993735	0.99793	1.08833	1.05474	1.03484	1.01047	1.00305
	3.5	1.03312	0.976424	1.00337	1.00158	0.994456	0.975933	1.01682	1.02078	1.00685	1.00585	0.994628	0.995482	1.0235	1.00049	1.03312	1.01301	1.00802
	3.51667	1.02888	0.983641	1.00751	1.00588	1.00474	0.989686	1.01668	1.01811	1.00933	1.0073	0.998263	1.02193	1.01617	1.04915	1.02888	1.01022	1.01045
	3.53333	1.01935	0.987783	1.00574	1.00391	1.00464	0.987172	1.00929	1.01196	1.01003	1.00603	0.994064	1.00794	1.01831	1.00551	1.01935	1.01068	1.00671
	3.55	1.04022	0.975146	1.0058	1.00063	1.01474	0.986613	1.02412	1.02521	1.0122	1.00666	0.994726	1.00117	1.05239	1.06907	1.04022	1.01181	1.00774
	3.56667	1.04368	0.985573	1.01265	1.00704	1.01428	0.995028	1.0106	1.00348	1.0072	1.00708	0.993084	1.03085	1.07789	1.06547	1.04368	1.01381	1.00996
	3.58333	1.03132	0.970938	1.00362	1.00186	1.00705	0.988893	1.01636	1.00383	1.00538	0.999957	0.995402	1.00838	1.01381	1.02592	1.03132	1.01174	1.01461
	3.6	1.02045	1.00139	1.00591	1.00475	1.00949	0.993365	1.01897	1.01014	1.00859	1.00409	0.996618	0.996364	1.0978	1.09606	1.02045	1.01159	1.00855
	3.61667	1.02506	0.988425	1.00263	1.00585	1.01475	1.01097	1.01388	1.01338	1.00623	1.00563	0.995362	1.01663	1.03976	1.02175	1.02506	1.01674	1.00838
	3.63333	1.03473	0.984972	1.00597	1.00127	1.0184	1.00559	1.01567	1.01897	1.00724	1.00189	0.991242	1.01419	0.989703	1.01148	1.03473	1.01152	1.00954
	3.65	1.03828	0.976376	1.01013	1.0038	1.00988	0.995965	1.01067	1.0131	1.00572	1.00448	0.994392	1.01995	1.05606	0.98508	1.03828	1.01023	1.01563
	3.66667	1.02414	0.977634	1.00992	1.00589	1.02715	1.00486	1.01899	1.00949	1.00845	1.0051	0.995836	0.99892	1.00402	1.05622	1.02414	1.01466	1.00122
	3.68333	1.04091	0.981177	1.00254	1.00364	1.01428	0.988937	1.02421	1.02079	1.00951	1.006	0.997595	1.01229	1.07621	1.0363	1.04091	1.01689	1.01845
	3.7	1.02716	0.991747	1.0047	1.00287	1.01996	0.995608	1.02045	1.01002	1.00807	1.0043	0.992029	1.01493	1.0302	1.00871	1.02716	1.01503	1.0118
	3.71667	1.03608	0.984198	1.00906	1.00849	1.02798	1.00623	1.01686	1.01612	1.00834	1.00469	0.998412	1.01034	1.0031	1.05883	1.03608	1.01196	1.00549
	3.73333	1.03133	0.980111	1.00793	1.00649	1.02544	0.998224	1.02884	1.0282	1.00638	1.00629	0.994462	1.01956	1.05495	1.04403	1.03133	1.00997	1.01722
	3.75	1.02285	0.969594	1.00309	1.00311	1.0261	1.00311	1.01723	1.02071	1.01114	1.0078	0.991528	1.0143	1.0102	1.0134	1.02285	1.01144	1.00915
	3.76667	1.03576	0.978798	1.00739	1.00518	1.03271	0.999145	1.02755	1.0264	1.00833	1.00576	0.995526	1.0128	1.05716	1.04196	1.03576	1.01209	1.01367
	3.78333	1.03596	0.978681	1.00606	1.00246	1.019	0.996623	1.02166	1.02418	1.01182	1.00443	0.991746	1.01494	1.00666	1.0234	1.03596	1.01445	1.01062
	3.8	1.0223	0.981163	1.00409	1.0043	1.01558	0.984443	1.01853	1.02437	1.00865	1.00478	0.994443	1.03261	1.08217	1.03912	1.0223	1.01592	1.01385
	3.81667	1.02811	0.980799	1.00453	1.00175	1.01943	0.995004	1.01584	1.01768	1.01162	1.00807	0.992906	1.02055	1.0792	1.03441	1.02811	1.01498	1.01119
	3.83333	1.02486	0.982469	1.00858	1.00711	1.02024	1.00624	1.03343	1.01353	1.00736	1.0027	0.995639	1.00908	1.06272	1.06822	1.02486	1.01626	1.01733
	3.85	1.03509	0.968521	1.00328	1.00379	1.03256	1.00954	1.0177	1.01847	1.01037	1.00398	1.00085	1.02439	1.00229	0.990807	1.03509	1.01088	1.01965
	3.86667	1.04098	0.981205	1.00568	1.00238	1.01596	0.988165	1.02234	1.02629	1.00468	1.00244	0.995097	1.01254	1.09307	1.01925	1.04098	1.01297	1.0153
	3.88333	1.01904	0.981019	1.00471	1.0027	1.02047	1.00123	1.02523	1.02507	1.01073	1.00657	0.993976	1.01865	1.025	1.03919	1.01904	1.01371	1.0159
	3.9	1.03286	0.976038	0.999344	1.0022	1.0208	0.995093	1.02129	1.01202	1.00912	1.00778	0.994331	1.0307	1.08412	1.03816	1.03286	1.01124	1.01597
	3.91667	1.02929	0.981463	1.00395	1.00711	1.01083	0.991733	1.01739	1.01449	1.00835	0.999249	0.996111	1.01037	1.04432	1.03088	1.02929	1.01425	1.0161
	3.93333	1.03146	0.974608	1.00692	1.00512	1.02099	0.996715	1.01377	1.01168	1.01161	1.00635	0.999259	1.01189	1.04654	1.06479	1.03146	1.01773	1.00312
	3.95	1.03271	0.974293	1.0061	1.00551	1.02553	1.00073	1.02423	1.01629	1.00888	1.00467	0.99533	1.0255	1.05083	1.06189	1.03271	1.01053	1.00747
	3.96667	1.03266	0.979549	1.00645	1.00299	1.01881	1.00037	1.02269	1.0223	1.00262	1.00101	0.998774	1.02623	1.04088	1.03248	1.03266	1.01454	1.00644
	3.98333	1.02624	0.979594	1.00164	0.999189	1.02667	0.994235	1.02244	1.01406	1.00564	1.0063	0.995807	1.03011	1.06272	1.05551	1.02624	1.01315	1.01695
	4	1.0297	0.974342	1.00712	1.00477	1.0332	1.00366	1.02405	1.01517	1.0066	1.00677	1.00065	1.02514	1.01744	1.04693	1.0297	1.01491	1.0112
	4.01667	1.03431	0.981228	1.00498	1.00507	1.03042	1.00622	1.02268	0.997513	1.00545	1.0049	0.993135	1.01883	1.02291	1.01851	1.03431	1.01502	1.02152
	4.03333	1.048	0.980578	1.00762	1.00589	1.02464	0.993866	1.01057	1.02972	1.00551	1.00539	0.996069	1.02207	1.01218	0.955737	1.048	1.01704	1.01529
	4.05	1.03496	0.982712	1.00945	1.00827	1.02133	0.997578	1.04192	1.0377	1.00634	1.00723	0.993475	1.03925	1.05618	1.04687	1.03496	1.01617	1.02052
	4.06667	1.03809	0.982162	1.0065	1.00676	1.02941	1.01271	1.02098	1.02352	1.00863	1.00715	0.997808	1.00182	1.07349	1.06679	1.03809	1.01215	1.00991
	4.08333	1.03276	0.986631	1.0075	1.00594	1.02357	0.995785	1.03556	1.01976	1.00535	1.00463	0.997319	1.02931	1.03452	1.05708	1.03276	1.01268	1.0176
	4.1	1.04371	0.970274	1.00782	1.00333	1.03179	1.00333	1.02587	1.01274	1.00934	1.00756	0.995924	1.0286	1.02506	1.04252	1.04371	1.0128	1.01904
	4.11667	1.02531	0.970189	1.00894	1.00294	1.02736	1.00515	1.03317	1.02601	1.00463	1.00375	0.995663	1.02395	1.04978	1.04629	1.02531	1.01989	1.0179
	4.13333	1.02506	0.975369	1.00715	1.00479	1.03102	1.0042	1.03776	1.03561	1.00665	1.00772	0.997289	1.02396	1.06225	1.08046	1.02506	1.00977	1.01211
	4.15	1.01811	0.979476	1.00418	1.00471	1.02083	0.982169	1.02041	1.04354	1.00656	1.00761	0.990826	0.9939	1.06894	1.03631	1.01811	1.013	1.00541
	4.16667	1.03883	0.980887	1.00309	1.00323	1.02489	1.00416	1.02542	1.02646	1.00994	1.00642	0.995252	1.01689	1.0604	1.03237	1.03883	1.01333	1.02232
	4.18333	1.03692	0.990818	1.00992	1.00761	1.02993	1.00333	1.0253	1.02289	1.00851	1.00736	0.998201	1.02385	1.07239	1.06916	1.03692	1.01775	1.0142
	4.2	1.03427	0.978573	1.00902	1.0077	1.03507	1.00378	1.02259	1.02658	1.00329	1.00046	0.994098	1.02992	1.09285	1.01581	1.03427	1.01358	1.01242
	4.21667	1.02938	0.973066	1.00229	1.00212	1.0257	1.00135	1.03104	1.01727	1.00734	1.00533	0.996183	1.01711	1.10713	1.05104	1.02938	1.01415	1.01539
	4.23333	1.03344	0.982662	1.00367	1.00507	1.02593	1.00868	1.02247	1.02148	1.0031	1.00345	0.996601	1.0109	1.07112	1.09303	1.03344	1.01448	1.0209
	4.25	1.04626	0.9695	1.00482	1.00254	1.02706	0.998846	1.02675	1.02592	1.00639	1.00457	0.996918	1.02912	1.04778	1.03832	1.04626	1.01401	1.01848
	4.26667	1.03967	0.976116	1.00714	1.00384	1.03071	1.01142	1.02295	1.02802	1.00875	1.00664	0.993339	1.02234	1.00951	0.989624	1.03967	1.01487	1.01535
	4.28333	1.04103	0.967148	1.00697	1.00531	1.03711	1.00743	1.02778	1.02412	1.008	1.00488	0.995506	1.01284	1.01144	1.02371	1.04103	1.01218	1.0188
	4.3	1.0288	0.965751	1.00559	1.00698	1.03149	1.00356	1.01302	1.02268	1.00994	1.00531	0.999534	1.00549	1.08615	1.03269	1.0288	1.01369	1.01021
	4.31667	1.03912	0.970742	1.0066	1.00377	1.02858	1.00164	1.03317	1.02513	1.00697	1.00542	0.997059	1.02081	1.07207	1.06056	1.03912	1.01149	1.01415
	4.33333	1.0333	0.977376	1.00306	1.00346	1.03026	1.01006	1.01533	1.02012	1.01272	1.00885	0.992004	1.03598	1.07903	1.04775	1.0333	1.0147	1.00356
	4.35	1.04532	0.975799	1.00526	1.00674	1.0376	1.00704	1.03441	1.02912	1.00609	1.00852	0.999164	1.01799	1.03067	1.02648	1.04532	1.01633	1.01422
	4.36667	1.04062	0.975957	1.00303	1.00182	1.03283	1.00471	1.02532	0.999522	1.00859	1.00572	0.998084	1.02057	1.00756	1.03216	1.04062	1.01483	1.01629
	4.38333	1.02453	0.967639	1.00402	1.00392	1.02875	1.0018	1.02589	1.027	1.00407	1.00113	0.993882	1.00936	1.0516	1.01274	1.02453	1.01662	1.01426
	4.4	1.03675	0.968615	1.00659	1.00334	1.01951	1.00232	1.02772	1.02981	1.00953	1.00818	0.996223	1.01435	1.04205	1.03603	1.03675	1.02047	1.01675
	4.41667	1.03913	0.971492	1.00675	1.00394	1.03455	1.00731	1.02106	1.0237	1.01117	1.01003	0.998532	1.00148	1.10551	1.07349	1.03913	1.01579	1.00532
	4.43333	1.03046	0.965039	1.00478	1.0022	1.02528	1.00726	1.03312	1.02418	1.00454	1.00306	1.00072	1.04463	1.06871	1.0524	1.03046	1.01641	1.01486
	4.45	1.02398	0.972981	1.00344	1.00342	1.03306	1.01324	1.02338	1.01209	1.00583	1.0029	0.998936	1.00872	1.01027	1.01506	1.02398	1.01773	1.01021
	4.46667	1.02773	0.966956	1.00413	1.00644	1.0484	1.01187	1.02658	1.0109	1.011	1.00735	0.999753	1.01583	1.08049	1.0131	1.02773	1.01461	1.02287
	4.48333	1.0289	0.976247	1.00441	1.00346	1.03994	1.01524	1.01112	1.01265	1.00756	1.00736	0.996705	1.02863	1.03761	1.00327	1.0289	1.01495	1.0154
	4.5	1.0308	0.970559	1.00483	1.00434	1.03777	1.00852	1.03023	1.02399	1.00969	1.00766	0.996084	1.00739	1.05358	1.03838	1.0308	1.01967	1.02563
	4.51667	1.02296	0.982177	1.00599	1.00449	1.04319	1.00008	1.02273	1.01821	1.00817	1.00796	0.99993	1.02212	1.04095	1.03936	1.02296	1.02056	1.02221
	4.53333	1.0313	0.981799	1.00691	1.0069	1.0368	1.01489	1.02278	1.01766	1.00672	1.00656	0.997623	1.02386	1.05998	1.03693	1.0313	1.01614	1.01742
	4.55	1.03504	0.967569	1.00524	1.00397	1.03586	1.00074	1.02797	1.02157	1.00838	1.0099	0.995188	1.01628	1.06528	1.04709	1.03504	1.01633	1.01831
	4.56667	1.02525	0.964126	1.00536	1.0036	1.04019	1.0077	1.02684	1.00394	1.00809	1.00384	0.993864	1.02648	1.054	1.03269	1.02525	1.0159	1.01102
	4.58333	1.03141	0.978118	1.00633	1.00597	1.03968	1.01467	1.04017	1.02834	1.00662	1.00658	1.00064	1.01965	1.08436	1.06646	1.03141	1.01616	1.01782
	4.6	1.03883	0.980985	1.00509	1.00558	1.03116	1.01237	1.02873	1.01827	1.00822	1.00635	0.999538	1.03098	1.02633	1.00999	1.03883	1.01272	1.01553
	4.61667	1.03983	0.974121	1.00414	1.00451	1.03534	1.01033	1.02528	1.00883	1.00729	1.00708	0.997047	1.02272	1.05107	0.990595	1.03983	1.01378	1.01504
	4.63333	1.03075	0.967014	1.00589	1.00337	1.03844	0.995853	1.02149	1.01095	1.01092	1.01038	0.997103	1.01457	1.071	1.06603	1.03075	1.0132	1.00685
	4.65	1.03183	0.973927	1.00842	1.00895	1.0266	1.01239	1.01674	0.999733	1.00646	1.00622	0.997228	1.01744	1.05498	1.03914	1.03183	1.01345	1.01707
	4.66667	1.05189	0.963281	1.00748	1.00556	1.04088	1.00711	1.02831	1.00844	1.00918	1.0077	0.993856	1.03711	1.05744	1.08436	1.05189	1.01973	1.02515
	4.68333	1.03487	0.971531	1.0058	1.00293	1.03649	1.01402	1.02156	1.02988	1.00493	1.00921	0.99992	1.02735	1.05156	1.04405	1.03487	1.01971	1.0232
	4.7	1.03031	0.969702	1.00506	1.00462	1.02887	0.987602	1.01264	1.00737	1.01073	1.01263	0.99821	1.01659	0.996254	0.997565	1.03031	1.01656	1.01409
	4.71667	1.02978	0.969419	1.0093	1.00919	1.03871	1.01196	1.01282	1.03084	1.00834	1.00927	1.00029	1.01799	1.07005	1.06465	1.02978	1.01414	1.01357
	4.73333	1.01381	0.975724	1.00537	1.00033	1.04143	1.00374	1.01381	1.00742	1.01297	1.00832	0.996695	1.01821	1.06117	1.04705	1.01381	1.01727	1.01538
	4.75	1.02701	0.97709	1.00357	1.00339	1.03703	1.0147	1.0145	1.01636	1.011	1.00907	0.994877	1.00133	1.06661	1.09534	1.02701	1.01887	1.01417
	4.76667	1.02169	0.980379	1.00443	1.00512	1.02982	1.00061	1.03183	1.0176	1.0051	1.00363	0.998268	1.0187	1.07996	1.0323	1.02169	1.01656	1.0234
	4.78333	1.03899	0.974324	1.00564	1.00561	1.04224	1.0122	1.02206	1.02003	1.00559	1.00542	0.993572	1.0134	1.10307	1.08509	1.03899	1.01794	1.02246
	4.8	1.02776	0.966838	1.00591	1.00408	1.04071	1.012	1.03807	1.01503	1.00768	1.00887	0.997637	1.02371	1.07607	1.03474	1.02776	1.01599	1.01228
	4.81667	1.02753	0.97769	1.00577	1.00497	1.03806	1.01017	1.01779	0.994126	1.0075	1.008	0.996707	1.01857	1.06962	1.04564	1.02753	1.01638	1.01329
	4.83333	1.02641	0.966718	1.00814	1.00694	1.04224	1.0063	1.00926	1.00807	1.01309	1.01063	0.996749	1.0228	1.05821	1.05318	1.02641	1.01177	1.01791
	4.85	1.03143	0.973831	1.01187	1.00862	1.04793	1.02071	1.03889	1.0277	1.01081	1.00675	0.996371	1.03133	1.12294	1.04905	1.03143	1.01695	1.01725
	4.86667	1.03014	0.97076	1.00637	1.00451	1.03956	1.01952	1.02714	1.02055	1.0076	1.00774	0.998315	1.01021	1.08338	1.06641	1.03014	1.01852	1.01377
	4.88333	1.03006	0.966315	1.00799	1.00388	1.03998	1.00658	1.02549	1.00694	1.01137	1.01211	0.999246	1.0101	1.04252	1.04917	1.03006	1.01482	1.01217
	4.9	1.02286	0.969789	1.00103	1.00155	1.03019	1.00814	1.01596	1.01203	1.01002	1.00842	1.00182	1.03697	1.08288	1.04864	1.02286	1.01426	1.01015
	4.91667	1.03658	0.968198	1.00572	1.00678	1.03252	0.991652	1.03715	1.0346	1.01072	1.01281	0.997888	1.00947	1.06766	1.06594	1.03658	1.01803	1.01103
	4.93333	1.02218	0.97556	1.00514	1.00232	1.03856	1.01447	1.02267	1.00754	1.00919	1.00899	1.00209	1.02355	1.11217	1.04115	1.02218	1.00964	1.01392
	4.95	1.02093	0.974151	1.00471	1.00427	1.03926	1.00646	1.01256	1.02585	1.01043	1.00876	0.995337	1.01465	1.06327	1.01664	1.02093	1.01936	1.01644
	4.96667	1.02157	0.961626	1.00708	1.0058	1.02857	1.00701	1.02263	1.02023	1.00666	1.00928	0.999399	1.03689	1.04791	1.02832	1.02157	1.01692	1.01089
	4.98333	1.01899	0.964397	1.00232	1.00174	1.04025	1.01191	1.01098	1.00419	1.01155	1.0077	1.00516	1.04077	1.03406	1.03877	1.01899	1.02103	1.01417
	5	1.02253	0.961504	1.00247	1.00413	1.04747	1.01022	1.02244	1.01718	1.01233	1.01199	0.99844	1.00076	1.0789	1.06908	1.02253	1.01953	1.0128
	5.01667	1.01665	0.956374	1.00585	1.00665	1.03702	1.01784	1.02586	1.00417	1.01033	1.00817	0.999468	0.993009	1.06235	1.00633	1.01665	1.01703	1.01462
	5.03333	1.01957	0.969744	1.00361	1.00385	1.03631	1.00764	1.01937	1.0017	1.00859	1.00855	0.999304	1.0327	1.07785	1.02498	1.01957	1.02014	1.01232
	5.05	1.04385	0.968894	1.00306	1.00367	1.04032	1.00289	1.02115	1.01186	1.00833	1.00805	1.0003	1.01923	1.10877	1.02465	1.04385	1.01303	1.00857
	5.06667	1.02254	0.961209	1.00274	0.998673	1.03732	1.00741	1.0185	1.0135	1.00563	1.00627	0.999403	1.01996	1.08614	1.05566	1.02254	1.01913	1.01912
	5.08333	1.00776	0.963725	1.00509	1.00152	1.03346	1.01512	1.02771	1.01444	1.01047	1.00879	1.00044	1.02427	1.12528	1.0943	1.00776	1.02196	1.01892
	5.1	0.994506	0.978254	1.00042	1.00186	1.03867	1.00832	1.02592	1.02337	1.00866	1.01195	1.0015	1.02605	1.033	1.04747	0.994506	1.01623	1.0228
	5.11667	1.01394	0.969271	1.00238	0.999213	1.03947	1.01282	1.02571	1.03117	1.00994	1.00691	1.00282	1.01909	1.10106	1.06908	1.01394	1.0217	1.02086
	5.13333	1.01556	0.959843	1.0041	1.00891	1.02934	1.01437	1.02802	1.01535	1.0078	1.00598	0.999892	1.01009	1.09293	1.04562	1.01556	1.01675	1.01128
	5.15	1.00748	0.963379	1.00784	1.00724	1.03484	1.00771	1.02446	1.006	1.00988	1.01216	0.99378	1.00661	1.04068	1.07062	1.00748	1.01665	1.00633
	5.16667	1.02141	0.967332	1.00604	1.00217	1.02743	1.00519	1.01171	1.01155	1.00772	1.01018	0.996719	1.00455	1.12109	1.05555	1.02141	1.01897	1.0145
	5.18333	1.01754	0.966108	1.00316	1.00186	1.04133	1.00516	1.01904	1.00665	1.00837	1.00598	0.999155	1.02739	1.10338	1.07575	1.01754	1.01661	1.02216
	5.2	1.01423	0.975587	1.00493	1.00461	1.02285	1.01461	1.03652	1.01764	1.01043	1.00977	0.996878	1.01366	1.06971	1.06109	1.01423	1.02421	1.02537
	5.21667	1.00241	0.967152	1.00671	1.00583	1.0348	1.01227	1.02267	1.00005	1.00589	1.00747	1.00016	1.01351	1.14892	1.08332	1.00241	1.01762	1.00233
	5.23333	1.02103	0.963114	1.00382	1.00091	1.02893	1.01324	1.01934	1.00531	1.0065	1.00615	0.999423	1.01307	1.02496	1.0635	1.02103	1.02106	1.0055
	5.25	1.01578	0.973876	1.00467	1.00479	1.03057	1.00406	1.04262	1.00923	1.00633	1.00716	0.999469	1.01965	1.00674	1.0508	1.01578	1.017	1.01085
	5.26667	1.0192	0.966253	1.00378	1.00277	1.03722	1.02049	1.01657	1.01357	1.0061	1.00729	0.995794	1.03417	1.03283	1.01152	1.0192	1.01775	1.01608
	5.28333	1.01542	0.967083	1.00298	1.00383	1.0357	1.01477	1.02054	1.01413	1.01049	1.01107	0.998443	1.03631	1.07967	1.032	1.01542	1.01624	1.02752
	5.3	1.01854	0.961757	1.00268	1.00162	1.03312	1.0116	1.02858	1.01691	1.00474	1.00561	0.998179	1.02762	1.12847	1.07303	1.01854	1.0183	1.01505
	5.31667	1.01058	0.967378	1.00226	1.00166	1.04065	1.02224	1.03598	1.0093	1.00719	1.00687	1.00124	1.01834	1.06082	1.07298	1.01058	1.02092	1.01641
	5.33333	0.997582	0.972749	1.00703	1.00469	1.02445	1.01705	1.01845	1.00973	1.00852	1.0045	1.0017	1.02428	1.07957	1.07085	0.997582	1.01801	1.02136
	5.35	1.02344	0.97579	1.00575	1.00358	1.02854	1.00767	1.04198	1.0195	1.01163	1.00982	1.00349	1.02227	1.05264	1.01601	1.02344	1.02142	1.01801
	5.36667	0.998426	0.971314	0.999724	1.00246	1.02703	1.00492	1.02842	1.01864	1.00888	1.00931	0.999954	1.02008	1.03526	1.02361	0.998426	1.01881	1.01551
	5.38333	0.996286	0.968972	1.00348	1.00327	1.03734	1.0304	1.01847	1.01207	1.00312	1.00318	1.00037	1.0287	1.04237	1.08103	0.996286	1.02089	1.01967
	5.4	1.01477	0.957969	1.01022	1.0075	1.0384	1.01681	1.02288	1.01711	1.00997	1.00865	1.00349	1.01145	1.07674	1.09482	1.01477	1.0225	1.01183
	5.41667	0.999274	0.972484	1.00194	1.00538	1.03988	1.01637	1.02567	1.01946	1.01352	1.00996	1.00187	1.03366	1.03679	1.01633	0.999274	1.01884	1.02488
	5.43333	1.00007	0.965138	1.00168	1.0029	1.03201	1.01502	1.03391	1.01073	1.00917	1.01048	1.00196	1.02247	1.08388	1.07674	1.00007	1.01819	1.00832
	5.45	1.01362	0.967839	1.00127	1.00573	1.03188	1.01259	1.04017	1.03032	1.00468	1.00309	0.998662	1.02913	1.04744	1.04866	1.01362	1.01836	1.00852
	5.46667	1.01555	0.968145	1.00247	1.00184	1.03597	1.02028	1.03375	1.03439	1.01031	1.00584	1.00228	1.01961	1.02786	1.02971	1.01555	1.01884	1.01069
	5.48333	1.00287	0.967925	1.00337	1.00192	1.03937	1.01662	1.02751	1.01208	1.00402	1.00643	1.00491	1.02809	1.09318	1.06245	1.00287	1.01492	1.01718
	5.5	1.00241	0.95891	1.00121	1.00157	1.0326	1.01565	1.04116	1.00854	1.00561	1.0063	1.00384	1.03185	1.04783	1.04823	1.00241	1.01761	1.02338
	5.51667	0.99598	0.967019	1.0041	1.00177	1.03469	1.00699	1.03782	1.02611	1.00957	1.01131	1.00381	1.01809	1.01869	1.0269	0.99598	1.02257	1.01536
	5.53333	0.987659	0.975747	1.00729	1.00422	1.03028	1.00678	1.02405	1.02008	1.01145	1.01228	1.00376	1.01383	1.06774	1.07152	0.987659	1.01953	1.01009
	5.55	0.997115	0.956631	1.00221	1.00072	1.03404	1.01425	1.04884	1.00798	1.00428	1.00612	1.00397	1.0155	1.07628	1.02522	0.997115	1.02248	1.01518
	5.56667	1.00034	0.955997	1.00072	1.00059	1.02665	1.01962	1.01084	0.996016	1.0044	1.00641	1.00458	1.01377	1.06223	1.03296	1.00034	1.01665	1.01698
	5.58333	1.0042	0.976013	1.00351	1.00165	1.02245	0.998218	1.02818	1.01481	1.00889	1.00861	1.0005	1.02111	1.06687	1.01949	1.0042	1.01847	1.01614
	5.6	0.994316	0.966764	0.998978	0.998986	1.03672	1.01256	1.02562	1.02124	1.0068	1.0083	1.00071	1.00705	1.05923	1.09164	0.994316	1.0222	1.0166
	5.61667	1.00017	0.969815	1.00253	1.00291	1.03234	1.01888	1.01489	1.00271	1.00858	1.00848	1.00331	1.02221	1.04271	1.05788	1.00017	1.02267	1.01814
	5.63333	0.991292	0.96187	1.00085	0.999646	1.03189	1.01446	1.02121	1.01369	1.00626	1.00329	0.994487	1.01547	1.0823	1.06503	0.991292	1.0222	1.01846
	5.65	0.997798	0.962485	0.999605	1.00151	1.03852	1.0125	1.02217	1.01688	1.01137	1.00864	0.999318	1.01923	1.07501	1.07248	0.997798	1.01438	1.01747
	5.66667	0.995377	0.957986	1.00161	1.00479	1.04135	1.0166	1.0177	1.01232	1.00753	1.00775	1.00429	1.01148	1.05266	1.05716	0.995377	1.02011	1.01164
	5.68333	1.00428	0.959326	1.00364	1.00491	1.03873	1.01179	1.03156	1.0187	1.0082	1.00351	1.00381	1.03647	1.01099	1.03831	1.00428	1.01502	1.00702
	5.7	0.994419	0.965362	1.00106	1.00347	1.0464	1.01552	1.03976	1.02	1.00739	1.00694	1.0013	1.01317	1.10011	1.04254	0.994419	1.01755	1.01555
	5.71667	0.994101	0.950594	1.00555	1.00671	1.04674	1.02204	1.02579	1.00001	1.00986	1.00566	1.00117	1.01129	1.01395	1.00728	0.994101	1.01914	1.01683
	5.73333	0.993478	0.960171	1.00321	1.00633	1.05551	1.02749	1.02191	1.00964	1.00959	1.00788	1.00494	1.0186	1.06727	1.07007	0.993478	1.01805	1.0135
	5.75	0.99942	0.96117	1.00314	1.0039	1.03881	1.01269	1.01344	1.00901	1.00992	1.00982	1.00245	1.01084	1.08282	1.12103	0.99942	1.01838	1.01206
	5.76667	1.00851	0.970919	1.00509	1.00727	1.05039	1.01841	1.03688	1.01072	1.00955	1.01159	1.00289	1.03127	1.05868	1.02859	1.00851	1.01859	1.02049
	5.78333	0.992561	0.966484	1.00347	1.00187	1.042	1.01192	1.02083	1.00534	1.00894	1.01067	1.00496	1.0171	1.06285	1.02873	0.992561	1.01681	1.01267
	5.8	1.02279	0.977405	1.00827	1.00703	1.04593	1.01938	1.02799	0.995815	1.00708	1.00809	1.00372	1.03022	1.04334	1.06371	1.02279	1.02092	1.01766
	5.81667	1.02237	0.967235	1.00638	1.00331	1.04316	1.01152	1.00775	0.999486	1.00589	1.00888	1.00476	1.00376	1.12072	1.09039	1.02237	1.025	1.01311
	5.83333	1.00394	0.957774	1.0028	1.00276	1.04202	1.00328	1.0149	0.993032	1.01246	1.01094	1.00573	1.01693	1.13381	1.11581	1.00394	1.02146	1.02931
	5.85	1.00417	0.972743	1.00392	1.00198	1.0375	1.00755	1.02619	1.00592	1.01275	1.0145	1.00431	1.03539	1.05059	1.0829	1.00417	1.02194	1.01938
	5.86667	1.00292	0.972527	1.00072	1.00493	1.05034	1.03201	1.0336	1.0145	1.00879	1.00645	1.00156	1.01703	1.09745	1.06589	1.00292	1.01866	1.02267
	5.88333	0.999652	0.973201	1.0069	1.0055	1.04431	1.01614	1.04501	1.00655	1.01213	1.00996	1.00521	1.02114	1.15522	1.1027	0.999652	1.0177	1.02091
	5.9	1.00608	0.96457	1.0069	1.00534	1.04819	1.0175	1.01465	0.998834	1.00361	1.00857	1.00758	1.02202	1.06557	1.03802	1.00608	1.01945	1.02061
	5.91667	1.00545	0.970502	1.00241	1.0035	1.04794	1.02024	1.02394	1.0105	1.00834	1.00794	0.999028	1.02179	1.05829	1.02407	1.00545	1.01377	1.0196
	5.93333	0.993234	0.973006	1.00312	1.00562	1.04019	1.01586	1.02199	1.00912	1.00313	1.00704	0.998061	1.03793	1.12679	1.06796	0.993234	1.02292	1.01035
	5.95	1.01316	0.969858	0.998282	1.00339	1.05173	1.00852	1.02959	0.987224	1.00907	1.01107	1.00466	1.02883	1.10753	1.08367	1.01316	1.02017	1.01333
	5.96667	1.00853	0.968028	1.00309	1.00346	1.046	1.01493	1.01676	0.9987	1.00495	1.00768	1.00071	1.00886	1.10256	1.07756	1.00853	1.01987	1.02205
	5.98333	0.999799	0.974606	1.00483	1.0052	1.05005	1.01338	1.00641	0.984608	1.00733	1.01095	1.00474	1.02293	1.09801	1.0366	0.999799	1.0144	1.01585
	6	1.0135	0.972864	1.0003	1.00117	1.04716	1.00915	1.04534	1.01065	1.00312	1.00486	1.00026	1.02585	1.06825	1.0484	1.0135	1.0185	1.01445
	6.01667	1.00739	0.963976	1.00315	1.00105	1.05008	1.0114	1.02366	1.01195	1.00715	1.00776	1.00287	1.02721	1.06525	1.02886	1.00739	1.0163	1.0169
	6.03333	1.00186	0.976184	1.0022	1.00458	1.04458	1.00766	1.02921	1.00178	1.00624	1.0104	1.00442	1.02198	1.13022	1.13581	1.00186	1.01857	1.01942
	6.05	1.00496	0.963747	1.00548	1.00283	1.05334	1.00794	1.02109	1.00873	1.01227	1.01103	1.00144	1.02991	1.10345	1.04468	1.00496	1.01761	1.02043
	6.06667	1.00288	0.968562	1.00417	1.00611	1.04002	1.01396	1.02887	1.01695	1.00677	1.01275	1.00518	1.01269	1.07099	1.0557	1.00288	1.01814	1.01309
	6.08333	1.00801	0.969021	1.00628	1.00385	1.04903	1.01687	1.01165	0.999641	1.00986	1.01259	1.00287	1.02871	1.05573	1.0773	1.00801	1.01625	1.0215
	6.1	0.997693	0.967689	1.00061	1.00102	1.04335	1.00721	1.00504	1.0026	1.00732	1.01015	1.00527	1.03029	1.05265	1.04893	0.997693	1.01506	1.02124
	6.11667	1.00732	0.970319	1.00723	1.00627	1.04751	1.01928	1.01866	1.00043	1.00818	1.0135	1.00111	1.02294	1.11049	1.07617	1.00732	1.02082	1.01273
	6.13333	1.00019	0.961939	1.00363	1.00596	1.04214	1.00434	1.01587	0.987633	1.00635	1.00968	1.00353	1.03917	1.08979	1.081	1.00019	1.01759	1.01748
	6.15	1.0117	0.959218	1.00673	1.00437	1.04528	1.01155	1.02785	1.02024	1.00752	1.01216	1.0027	1.03457	1.11186	1.06476	1.0117	1.01535	1.01152
	6.16667	1.00347	0.97195	1.00344	1.0029	1.05224	1.0214	1.03347	1.00301	1.01308	1.01462	1.00716	1.03536	1.04749	1.02722	1.00347	1.0172	1.02954
	6.18333	1.01735	0.968461	1.00333	1.00324	1.05449	1.02531	1.0226	1.00104	1.00861	1.01125	1.00341	1.03618	1.08518	1.0261	1.01735	1.02058	1.01936
	6.2	0.994715	0.96572	1.00685	1.0071	1.045	1.02282	1.01833	1.01026	1.00494	1.00617	1.00532	1.00823	1.15481	1.03374	0.994715	1.02226	1.01335
	6.21667	1.00438	0.965129	1.00043	1.00359	1.05456	1.02379	1.01131	1.00886	1.01072	1.01249	1.00582	1.02439	1.13462	1.04528	1.00438	1.02016	1.01947
	6.23333	1.00205	0.955052	1.00579	1.00484	1.04755	1.02237	1.00981	1.00577	1.01256	1.01301	1.00542	1.03561	1.10125	1.06382	1.00205	1.01548	1.01601
	6.25	1.00519	0.956202	1.0031	1.00356	1.04311	1.01859	1.00832	1.00419	1.01478	1.01298	1.00311	1.00993	1.0756	1.03222	1.00519	1.01883	1.01995
	6.26667	1.00527	0.976208	1.00256	1.00081	1.05219	1.01655	1.0229	1.00731	1.00874	1.01107	1.00365	1.02498	1.10083	1.08997	1.00527	1.0159	1.01656
	6.28333	1.00321	0.966723	1.00238	1.0036	1.05098	1.01567	1.0247	1.00402	1.00925	1.00777	1.00413	1.02832	1.10131	1.07713	1.00321	1.01786	1.01497
	6.3	0.998238	0.979133	1.00623	1.00643	1.03787	1.01406	1.02164	1.01151	1.00767	1.01316	1.00704	1.03347	1.1191	1.04568	0.998238	1.01688	1.01046
	6.31667	1.0077	0.963211	1.00318	1.00274	1.04622	1.01805	1.02205	0.9935	1.01008	1.01371	1.00293	1.02595	1.07187	1.01435	1.0077	1.01798	1.02206
	6.33333	1.01266	0.964073	1.00217	1.00469	1.0507	1.02064	1.02176	1.00506	1.00832	1.01168	1.00834	1.03608	1.05736	1.06605	1.01266	1.01703	1.0169
	6.35	1.00561	0.959256	1.00095	1.00317	1.04369	1.01231	1.01885	1.00276	1.00865	1.01092	1.00731	1.03703	1.08322	1.07618	1.00561	1.01795	1.01267
	6.36667	1.01203	0.965455	1.00039	1.00125	1.04589	1.01033	1.01447	0.997019	1.00855	1.00783	1.00699	1.01574	1.09829	1.06157	1.01203	1.01974	1.01584
	6.38333	1.00483	0.967296	1.00119	1.00002	1.04766	1.01663	1.0134	0.996695	1.01158	1.01224	1.00597	1.01799	1.0952	1.07351	1.00483	1.01369	1.01831
	6.4	1.00837	0.959435	1.00034	1.00192	1.05159	1.02553	1.01618	1.0055	1.01018	1.01055	1.0047	1.01157	1.06942	1.00786	1.00837	1.01884	1.00719
	6.41667	1.00837	0.979964	1.00221	1.00113	1.04511	1.02456	1.01206	0.992783	1.00898	1.01178	1.00522	1.00263	1.06926	1.04436	1.00837	1.01681	1.01845
	6.43333	1.00374	0.967336	0.999936	1.00127	1.04885	1.01622	1.01631	0.992437	1.00815	1.00952	1.00658	1.04071	1.11866	1.11634	1.00374	1.0176	1.0171
	6.45	1.0082	0.968185	1.00295	1.0018	1.03939	1.00442	1.01712	0.997622	1.0115	1.01002	1.00659	1.02129	1.04093	1.05721	1.0082	1.01903	1.01453
	6.46667	1.00781	0.97433	1.00317	1.00264	1.04688	1.01594	1.01484	0.992854	1.00692	1.01057	1.00456	1.00473	1.08837	1.08957	1.00781	1.01379	1.01521
	6.48333	0.988562	0.965444	1.01142	1.01178	1.04394	1.00866	1.00959	1.00834	1.0105	1.01207	1.00551	1.01951	1.0728	1.08813	0.988562	1.01853	1.01166
	6.5	1.00538	0.966659	1.00544	1.00673	1.05666	1.02166	1.01677	0.988209	1.00612	1.01046	1.00574	1.02956	1.01006	1.03609	1.00538	1.01687	1.01606
	6.51667	1.00833	0.967775	1.00281	1.005	1.04664	1.02399	0.999363	0.996776	1.00893	1.0124	1.00846	1.01939	1.05478	1.02169	1.00833	1.01849	1.01756
	6.53333	1.01399	0.976756	1.00148	1.00376	1.05454	1.02454	1.00663	0.999468	1.01059	1.01246	1.00516	1.04775	1.10439	1.09772	1.01399	1.01891	1.02031
	6.55	1.01298	0.967527	1.00694	1.00578	1.05067	1.0196	1.01214	0.990674	1.01003	1.00847	1.0061	1.02255	1.14088	1.11696	1.01298	1.0177	1.01923
	6.56667	1.01098	0.963326	1.00162	1.00067	1.04157	1.01328	0.98862	0.984768	1.00965	1.01056	1.00765	1.03463	1.08441	1.04979	1.01098	1.01599	1.01505
	6.58333	1.01237	0.970917	1.00222	1.00421	1.04091	1.01393	0.999431	0.985571	1.01077	1.0142	1.00877	1.00675	1.08583	1.01661	1.01237	1.01579	1.00879
	6.6	0.995083	0.966529	1.00449	1.00395	1.04913	1.00182	1.00814	0.991688	1.01126	1.01433	1.00823	1.03763	1.13532	1.07485	0.995083	1.02007	1.01343
	6.61667	1.02111	0.96622	1.00298	1.00492	1.05658	1.02129	1.00719	0.995623	1.00995	1.01274	1.00932	1.02758	1.11375	1.04701	1.02111	1.01527	1.01862
	6.63333	1.01035	0.96634	1.00006	0.99901	1.0448	1.00998	1.00677	1.00642	1.0078	1.01217	1.00812	1.01735	1.10932	1.05028	1.01035	1.01741	1.01598
	6.65	1.01483	0.971447	1.00496	1.00362	1.04168	1.00902	1.00222	0.996743	1.0047	1.0061	1.00892	1.00291	1.10008	1.04675	1.01483	1.02109	1.0044
	6.66667	0.999667	0.973349	1.0001	1.00212	1.0445	1.02172	1.01603	0.995438	1.00421	1.00957	1.00893	1.03181	1.09227	1.03906	0.999667	1.01702	1.01262
	6.68333	1.01262	0.965987	1.00157	1.00104	1.0457	1.02017	1.01227	0.996439	1.00339	1.00643	1.012	1.02265	1.0296	1.01415	1.01262	1.01537	1.01237
	6.7	1.00929	0.971435	0.998373	0.998692	1.04904	1.02168	1.018	0.991125	1.00761	1.01305	1.00847	1.03853	1.04998	1.07298	1.00929	1.02072	1.01925
	6.71667	1.00405	0.963346	1.00168	1.00295	1.04749	1.00886	1.01031	1.01129	1.01143	1.01311	1.00816	1.00082	1.10201	1.04193	1.00405	1.02003	1.01091
	6.73333	0.988973	0.962849	1.00206	1.00156	1.04685	1.01139	1.01454	0.993828	1.00561	1.00944	1.00621	1.02736	1.08147	1.01526	0.988973	1.01654	1.01491
	6.75	1.01172	0.969151	1.00374	1.00402	1.0509	1.01434	0.995818	1.00131	1.01152	1.01327	1.00667	1.03019	1.08287	1.04647	1.01172	1.01931	1.00488
	6.76667	1.00674	0.95964	1.00526	1.00317	1.04115	1.00854	0.996568	0.998288	1.00987	1.01265	1.00585	1.01942	1.03766	1.02409	1.00674	1.02004	1.01108
	6.78333	1.00842	0.969524	1.0044	1.00326	1.05087	1.01669	1.00629	1.00521	1.00963	1.01384	1.00515	1.01988	1.10812	1.03725	1.00842	1.01606	1.01354
	6.8	1.00711	0.965155	1.00132	1.00021	1.04342	1.01058	1.00783	0.990112	1.00766	1.01315	1.00501	1.02613	1.12058	1.07387	1.00711	1.01506	1.01386
	6.81667	0.996951	0.964413	1.00243	1.00512	1.05581	1.01625	1.00816	0.988127	1.00674	1.01109	1.00678	1.03052	1.09246	1.07733	0.996951	1.01757	1.01744
	6.83333	1.01298	0.971824	1.00297	1.00456	1.05149	1.02361	1.01156	0.995074	1.00312	1.00934	1.00788	1.01231	1.02113	0.999899	1.01298	1.01506	1.01309
	6.85	1.00812	0.979245	1.00171	1.0029	1.04374	1.0156	1.00411	0.996321	1.00798	1.01075	1.00693	1.01728	1.06444	1.06634	1.00812	1.01057	1.01227
	6.86667	1.01095	0.964195	0.999702	1.00181	1.05943	1.02239	1.01706	1.01362	1.01002	1.01335	1.0068	1.02583	1.15024	1.05371	1.01095	1.02082	1.01447
	6.88333	1.01129	0.974139	1.00179	1.00256	1.05412	1.02068	1.01422	1.01182	1.00674	1.01209	1.00224	1.02039	1.04757	1.04876	1.01129	1.01793	1.01265
	6.9	1.02619	0.960632	0.997762	1.00072	1.04582	1.02268	1.01024	1.00423	1.00899	1.01294	1.00877	1.0153	1.08814	1.04953	1.02619	1.02002	1.00993
	6.91667	1.01603	0.954503	1.00232	1.00205	1.04074	1.00987	1.01505	0.990235	1.00935	1.01489	1.00516	1.02569	1.06433	1.05783	1.01603	1.01684	1.01134
	6.93333	1.00775	0.969054	1.00095	1.00076	1.0553	1.02421	1.00858	1.01077	1.0068	1.01156	1.00938	1.01916	1.0484	1.008	1.00775	1.01842	1.01267
	6.95	1.0013	0.973609	0.999768	1.00009	1.05571	1.01527	1.01206	1.00416	1.00633	1.00947	1.01203	1.03865	1.10145	1.01719	1.0013	1.0163	1.01633
	6.96667	1.0139	0.967801	1.00113	1.00299	1.0457	1.00997	1.01482	0.999822	1.00806	1.00918	1.00698	1.02291	1.0656	1.02452	1.0139	1.01952	1.01377
	6.98333	1.01173	0.964576	1.00185	1.00423	1.04911	1.02148	1.0298	1.00778	1.00608	1.01017	1.01061	1.02224	1.10636	1.06201	1.01173	1.0136	1.00901
	7	1.0081	0.959986	0.999836	1.00186	1.04697	1.01525	1.01221	1.02827	1.0067	1.01254	1.01108	1.01814	1.11795	1.08996	1.0081	1.01984	1.01765
	7.01667	1.0147	0.965919	1.00056	1.00119	1.04112	1.00197	1.02106	1.01167	1.00937	1.01358	1.00724	1.03146	1.04227	1.03158	1.0147	1.01384	1.01793
	7.03333	1.00212	0.967434	1.00252	1.00366	1.05065	1.00304	1.00885	0.99617	1.01221	1.01655	1.00947	1.00454	1.0416	1.04869	1.00212	1.01951	1.01624
	7.05	1.00391	0.965751	1.00103	1.00336	1.04576	1.02174	1.00931	0.984052	1.00851	1.01415	1.00727	1.01103	1.14441	1.04536	1.00391	1.01416	1.00982
	7.06667	1.00129	0.958991	1.0028	1.00457	1.0394	1.0148	1.01276	1.00145	1.0044	1.011	1.00831	1.03179	1.0949	0.996386	1.00129	1.01158	1.01974
	7.08333	1.00897	0.986334	1.00245	1.00289	1.0477	1.02819	1.01405	0.9883	1.00682	1.01197	1.00707	1.01673	1.07187	1.08723	1.00897	1.01499	1.01633
	7.1	1.01924	0.975661	1.00669	1.00556	1.05194	1.02232	1.0177	1.00593	1.00805	1.01047	1.01042	1.00232	1.017	1.01596	1.01924	1.01711	1.012
	7.11667	1.02689	0.971626	1.00378	1.00265	1.04777	1.01896	1.00878	0.997543	1.00725	1.01158	1.0107	1.01319	1.08361	1.04598	1.02689	1.01276	1.01175
	7.13333	1.00216	0.965404	0.998425	1.00039	1.04199	1.00508	1.01451	1.01216	1.00702	1.00856	1.01183	1.04044	1.07742	1.05306	1.00216	1.01946	1.01832
	7.15	1.01303	0.967089	1.00492	1.00544	1.0482	1.0132	1.00689	0.994721	1.00674	1.01233	1.00768	1.01841	1.11871	1.08731	1.01303	1.01568	1.0104
	7.16667	1.00875	0.971114	1.00468	1.00322	1.05451	1.03435	1.00901	0.971542	1.00834	1.01351	1.0108	1.03235	1.16686	1.06956	1.00875	1.01434	1.02174
	7.18333	1.00263	0.965794	1.00342	1.00424	1.05545	1.03182	1.01648	0.998857	1.00901	1.01329	1.00919	1.0212	1.07818	1.02151	1.00263	1.01342	1.0127
	7.2	1.00823	0.982399	1.00201	1.00416	1.04558	1.00975	1.01334	1.00439	1.007	1.01277	1.00889	1.02657	1.09269	1.01531	1.00823	1.01327	1.00992
	7.21667	1.00565	0.975211	1.00294	1.00238	1.03964	1.01598	1.01536	1.00886	1.00882	1.0138	1.01271	1.04417	1.0932	1.08055	1.00565	1.0142	1.01509
	7.23333	1.01486	0.970727	1.00264	1.00125	1.04712	1.0163	1.01987	0.993525	1.00401	1.00607	1.00923	1.01201	1.08061	1.08629	1.01486	1.01383	1.01293
	7.25	1.0092	0.977625	1.00309	1.00409	1.04455	1.02114	1.017	0.982706	1.00644	1.00902	1.0079	1.02626	1.09092	1.05665	1.0092	1.01353	1.01846
	7.26667	1.02534	0.968606	1.00154	1.006	1.0518	1.02619	1.01721	1.00976	1.00733	1.01451	1.00701	1.01806	1.06863	1.0468	1.02534	1.01246	1.01211
	7.28333	1.012	0.980078	1.00019	1.00076	1.04855	1.02771	1.02454	0.989341	1.00593	1.00878	1.01062	1.03277	1.11049	1.05266	1.012	1.01171	1.00954
	7.3	1.01408	0.975565	1.00658	1.00618	1.04892	1.01871	1.02672	1.00987	1.01146	1.01589	1.00775	1.02172	1.05676	1.0063	1.01408	1.01335	1.0146
	7.31667	1.01301	0.975778	0.996502	0.998323	1.05894	1.03047	1.00573	0.998654	1.00786	1.01053	1.00924	1.03681	1.05416	1.04387	1.01301	1.01458	1.02022
	7.33333	1.01315	0.972645	0.99933	1.00227	1.05084	1.02101	1.01683	1.00675	1.00417	1.00808	1.00717	1.01476	1.10416	1.05546	1.01315	1.01611	1.02014
	7.35	1.0019	0.963156	1.00105	1.00658	1.05065	1.02099	1.02086	1.00759	1.00838	1.01083	1.01033	0.996148	1.12303	1.04466	1.0019	1.01419	1.00711
	7.36667	1.01391	0.967928	1.00314	1.00236	1.05383	1.02824	1.01434	1.00954	1.00721	1.01049	1.01268	1.02816	1.10579	1.07661	1.01391	1.01343	1.0089
	7.38333	1.00682	0.966717	1.00476	1.00296	1.0529	1.02345	1.01336	1.00173	1.00489	1.00996	1.01317	1.02541	1.10626	1.03112	1.00682	1.01345	1.00803
	7.4	1.0115	0.966897	0.999327	1.00291	1.04979	1.0214	1.00095	1.0115	1.00239	1.00816	1.01202	1.01161	1.01381	1.04537	1.0115	1.014	1.01545
	7.41667	1.01244	0.974376	0.999419	1.00156	1.04979	1.02917	1.01237	0.994351	1.00465	1.0087	1.00947	1.00565	1.07991	1.03654	1.01244	1.01663	1.01868
	7.43333	1.0058	0.970507	0.998861	1.00098	1.04837	1.01883	1.01218	1.01329	1.00823	1.01132	1.01141	1.02205	1.19716	1.08172	1.0058	1.01257	1.01631
	7.45	1.01451	0.969719	1.00072	1.00282	1.05385	1.0279	1.00963	1.00765	1.00094	1.00546	1.00782	1.01333	1.09693	1.06107	1.01451	1.01403	1.00749
	7.46667	1.01914	0.974872	1.00081	1.00156	1.05077	1.02039	1.01136	1.00051	1.00464	1.00897	1.00831	1.03614	1.04419	1.03873	1.01914	1.00997	1.01303
	7.48333	0.998627	0.969228	1.0021	1.00459	1.04258	1.01609	1.00645	1.00435	0.999691	1.00481	1.01357	1.02862	1.07934	1.06672	0.998627	1.01544	1.0047
	7.5	1.00568	0.97881	1.00549	1.00405	1.0471	1.01607	1.0027	0.997266	1.0095	1.01211	1.01157	1.04528	1.10589	1.043	1.00568	1.01224	1.01986
	7.51667	0.997786	0.973097	1.00332	1.0039	1.05304	1.01577	1.00507	1.00999	1.00448	1.00713	1.01493	1.01969	1.10183	1.07511	0.997786	1.01208	1.01488
	7.53333	1.01689	0.970519	1.00047	1.0009	1.04765	1.0253	1.00438	0.995189	1.00595	1.0105	1.00922	1.02536	1.13453	1.07423	1.01689	1.01254	1.01138
	7.55	1.00014	0.966821	1.00085	1.00146	1.06262	1.02181	0.998618	0.991105	1.00485	1.00827	1.01072	1.02158	1.08317	1.05854	1.00014	1.01404	1.02037
	7.56667	1.01358	0.979222	0.999108	1.0006	1.0508	1.02308	0.985745	0.990823	1.00205	1.00773	1.01018	1.02628	1.10489	1.05356	1.01358	1.01328	1.00408
	7.58333	0.998145	0.985684	1.00119	1.00391	1.04798	1.013	1.00786	0.991287	1.00785	1.01336	1.01367	1.02675	1.08862	1.02545	0.998145	1.0142	1.01651
	7.6	1.02324	0.967195	1.00226	1.00551	1.05967	1.02923	1.00558	0.99704	1.00484	1.01132	1.01352	1.01665	1.09183	1.01464	1.02324	1.01703	1.00482
	7.61667	1.01191	0.977626	1.00294	1.00062	1.04511	1.01793	1.00006	0.986442	1.00423	1.00888	1.01141	1.0013	1.08776	1.043	1.01191	1.01127	1.00996
	7.63333	1.01078	0.974898	1.00259	1.00196	1.0518	1.02851	1.00375	0.986629	1.00702	1.01161	1.01397	1.00957	1.1356	1.05218	1.01078	1.01279	1.01285
	7.65	1.01677	0.974623	1.00016	1.00052	1.04497	1.02498	1.01268	1.01534	1.00954	1.01438	1.01112	1.03477	1.06269	1.06862	1.01677	1.01027	1.01556
	7.66667	1.02177	0.97397	1.00199	1.00357	1.0526	1.01945	0.998742	0.996715	1.00111	1.0108	1.01242	1.02334	1.14915	1.01943	1.02177	1.00761	1.01089
	7.68333	1.01029	0.965779	1.00317	1.00542	1.05565	1.02579	1.00684	1.015	1.00223	1.00962	1.01526	1.02301	1.07992	1.05044	1.01029	1.01251	1.00078
	7.7	1.02655	0.968748	0.999427	1.00104	1.06572	1.02958	1.01802	0.995696	1.00615	1.01299	1.01322	1.02294	1.10066	1.06294	1.02655	1.01412	1.00975
	7.71667	1.01997	0.972267	0.999253	1.00246	1.04696	1.0227	1.00438	1.00058	1.00597	1.00975	1.01499	1.02128	1.11223	1.06837	1.01997	1.01221	1.00981
	7.73333	1.01357	0.980232	1.00195	1.00195	1.04922	1.0142	1.00144	0.984639	1.00505	1.01023	1.00991	1.01659	1.10768	1.05555	1.01357	1.0105	1.01517
	7.75	1.02501	0.985024	1.00004	1.00305	1.06035	1.02595	1.01493	1.00777	1.00699	1.01028	1.01044	1.03196	1.14844	1.08473	1.02501	1.00564	1.01206
	7.76667	0.996532	0.973591	1.00169	1.00317	1.056	1.03655	1.00492	0.998481	1.0041	1.00733	1.0096	0.9956	1.08476	1.03714	0.996532	1.01139	1.00411
	7.78333	1.01146	0.970371	1.00235	1.00563	1.05877	1.03317	1.01565	0.996023	1.00391	1.00815	1.01295	1.02285	1.11779	1.0261	1.01146	1.0122	1.01253
	7.8	1.02702	0.976025	1.00136	1.0032	1.04899	1.02407	1.00356	1.00575	1.00042	1.00729	1.01629	1.00966	1.09545	1.07401	1.02702	1.00886	1.01539
	7.81667	1.01297	0.969726	1.00022	1.0019	1.05095	1.02328	0.99437	0.978004	1.00407	1.00539	1.01456	1.03367	1.08373	1.03436	1.01297	1.01128	1.01324
	7.83333	1.00881	0.981613	1.0027	1.0069	1.06097	1.02221	1.0072	0.994942	1.00834	1.01465	1.01312	1.02046	1.07354	1.07232	1.00881	1.01248	1.00665
	7.85	1.02062	0.98161	1.00071	1.00218	1.04686	1.02397	0.993003	0.994455	1.00806	1.01229	1.01237	1.01936	1.02355	1.03543	1.02062	1.01041	1.01203
	7.86667	1.01245	0.966235	1.00118	1.00159	1.05657	1.03451	1.00781	0.995337	1.00874	1.00975	1.01226	1.01885	1.09449	1.01401	1.01245	1.00798	1.00506
	7.88333	1.00429	0.96436	1.00489	1.00486	1.04365	1.02663	1.02456	1.00401	1.00922	1.0132	1.01357	1.01836	1.09138	1.05824	1.00429	1.00853	1.01422
	7.9	1.01766	0.976477	1.00456	1.00685	1.04714	1.0289	0.997114	0.999484	1.00849	1.01334	1.01172	1.02431	1.05506	1.0274	1.01766	1.01016	1.00026
	7.91667	1.0227	0.970017	1.00164	1.003	1.04151	1.0238	1.00231	0.991173	1.00914	1.01496	1.01393	0.987998	1.0839	1.03401	1.0227	1.00878	1.008
	7.93333	1.02095	0.977443	0.999285	1.00496	1.0553	1.02642	1.00345	1.00434	1.00467	1.01024	1.01403	1.01114	1.05419	1.05395	1.02095	1.00974	1.00167
	7.95	1.02109	0.973427	0.999602	1.00464	1.04308	1.02196	0.984642	1.00039	1.00741	1.01184	1.01231	1.02116	1.05421	1.01236	1.02109	1.01068	1.00789
	7.96667	0.998388	0.976773	1.00108	1.00516	1.04927	1.02745	1.00764	1.00987	1.00349	1.00625	1.01365	1.02487	1.08453	1.01946	0.998388	1.01074	1.01878
	7.98333	1.01012	0.976481	1.00136	1.0028	1.06367	1.0474	1.00564	0.994081	1.00693	1.00721	1.01408	1.00687	1.15208	1.04269	1.01012	1.00862	1.01589
	8	1.0063	0.975429	1.00363	1.00307	1.0498	1.02661	0.996143	1.00535	1.00696	1.01372	1.01254	1.0141	1.13691	1.06926	1.0063	1.00983	1.00401
	8.01667	1.02094	0.978862	1.00174	1.00399	1.05585	1.02937	1.01031	1.0154	1.00305	1.00997	1.01654	1.00603	1.09844	0.981351	1.02094	1.00837	1.0074
	8.03333	1.01225	0.972052	1.00418	1.00572	1.04966	1.02254	0.993913	0.99904	1.00911	1.01203	1.01134	1.0288	1.06441	1.07223	1.01225	1.0125	1.00284
	8.05	1.0088	0.978429	1.00283	1.00408	1.0457	1.03098	1.00773	0.99683	1.01271	1.01536	1.01393	1.01009	1.08204	1.03736	1.0088	1.00601	1.01636
	8.06667	1.01863	0.987569	1.00014	1.00291	1.03936	1.01679	1.00316	0.99948	1.00617	1.01069	1.01499	1.02806	1.08541	1.02364	1.01863	1.00873	1.01639
	8.08333	1.0111	0.973406	1.00352	1.00378	1.04276	1.03118	1.00102	0.995971	1.00816	1.01135	1.01116	1.00189	1.06682	0.986835	1.0111	1.0079	1.00957
	8.1	1.0138	0.985069	1.00246	1.00335	1.04202	1.02462	0.999932	0.990199	1.00595	1.0104	1.01158	1.02219	1.09894	1.07278	1.0138	1.00704	1.01246
	8.11667	1.0125	0.968194	1.00261	1.00104	1.05051	1.03242	0.996677	1.00618	1.00573	1.0131	1.01512	1.00969	1.13967	1.0004	1.0125	1.01293	1.00562
	8.13333	1.01812	0.984368	0.999411	1.00281	1.03832	1.02243	0.998629	1.00012	1.00589	1.01249	1.01261	1.01257	1.09563	1.04871	1.01812	1.00962	1.00885
	8.15	1.02528	0.978092	1.00021	1.00379	1.05113	1.02264	1.01	1.00761	1.00789	1.01295	1.01447	1.00989	1.09344	1.0324	1.02528	1.01089	1.01466
	8.16667	1.01305	0.982041	1.00041	1.00154	1.04729	1.03437	1.01115	1.01212	1.00617	1.01149	1.01357	1.02084	1.05945	1.05051	1.01305	1.00653	1.01965
	8.18333	1.01181	0.967462	1.0005	1.00328	1.05514	1.01883	1.01984	1.00712	1.00717	1.01189	1.01343	1.01651	1.12347	1.08098	1.01181	1.00733	1.00037
	8.2	1.02473	0.993439	0.999469	1.00256	1.04999	1.01703	1.0059	0.999007	1.00812	1.01041	1.01354	1.00662	1.1609	1.0638	1.02473	1.00783	1.00696
	8.21667	1.01372	0.978208	1.00119	1.00506	1.04333	1.0237	1.0051	0.995415	1.00664	1.01133	1.01313	1.00689	1.07582	0.999466	1.01372	1.00639	1.00499
	8.23333	1.00441	0.978141	1.00213	1.00126	1.05117	1.04383	1.00279	1.0071	1.00979	1.01185	1.01696	1.00976	1.08315	0.979796	1.00441	1.01171	1.01076
	8.25	1.01516	0.987369	0.999775	1.00042	1.04355	1.01479	1.00775	0.997163	1.00454	1.0109	1.01386	1.00093	1.00971	0.976587	1.01516	1.00614	1.00727
	8.26667	1.01672	0.971322	1.00366	1.0053	1.04243	1.01721	0.994297	1.00719	1.01019	1.01261	1.01105	1.03316	1.0089	1.02339	1.01672	1.00417	1.01148
	8.28333	1.01052	0.988608	0.998059	1.0017	1.05381	1.03711	0.998573	1.01378	1.00808	1.01091	1.01055	1.00834	1.12051	1.10066	1.01052	1.00511	0.994695
	8.3	1.02046	0.974769	1.00202	1.00579	1.03898	1.02155	1.01089	0.995958	1.00398	1.0129	1.01531	1.00991	1.10368	1.04668	1.02046	1.00503	1.00586
	8.31667	1.00617	0.990219	1.00268	1.00216	1.04181	1.02534	0.998024	0.975358	1.00344	1.00812	1.01603	1.03268	1.11124	1.05752	1.00617	1.00434	1.00382
	8.33333	1.01266	0.990667	1.0016	0.999925	1.05213	1.02838	0.997992	1.00542	1.00232	1.00989	1.01333	1.00762	1.08288	1.02795	1.01266	1.00661	1.00887
	8.35	1.0257	0.97647	1.0022	1.00485	1.05431	1.0289	1.01525	0.989185	1.00621	1.00991	1.0141	1.01707	1.05539	1.0352	1.0257	1.00778	1.00092
	8.36667	1.02002	0.979543	1.00168	1.00263	1.04774	1.03263	1.00459	0.999508	1.00775	1.00836	1.01424	1.01728	1.09887	1.04973	1.02002	1.00535	1.00497
	8.38333	1.01409	0.984002	0.996535	0.999983	1.03722	1.03831	0.993459	0.992057	1.00889	1.01202	1.0115	1.01315	1.08112	1.0108	1.01409	1.00517	1.00726
	8.4	1.01356	0.980639	0.997647	1.00121	1.04169	1.0245	1.00961	1.00967	1.00745	1.01029	1.01424	1.0025	1.09996	1.03581	1.01356	1.00589	0.999764
	8.41667	1.00974	0.977005	1.00317	1.0036	1.04951	1.03878	1.00429	0.99385	1.00951	1.0111	1.01428	1.01258	1.0966	1.02374	1.00974	1.00427	1.00872
	8.43333	1.00914	0.98637	1.00015	1.00333	1.04209	1.02119	1.00716	0.994997	1.00781	1.00969	1.01101	0.99129	1.08534	1.03291	1.00914	1.00232	0.996494
	8.45	1.0125	0.980356	0.998916	0.999436	1.04284	1.0303	0.995385	0.991081	1.00361	1.00778	1.01518	1.03455	1.08426	1.04857	1.0125	1.00606	1.00707
	8.46667	1.00248	0.986359	0.99525	0.999793	1.04332	1.03381	1.00009	0.995285	1.0085	1.00786	1.01698	1.02161	1.0797	1.05463	1.00248	1.00722	1.00855
	8.48333	1.02238	0.981133	1.00114	0.999068	1.04684	1.02631	0.991849	1.00334	1.00662	1.01284	1.01516	1.01145	1.11541	1.02771	1.02238	1.00594	1.00017
	8.5	1.02094	0.972448	1.00031	1.00084	1.04982	1.02186	1.01257	1.00525	1.00848	1.01204	1.018	1.00638	1.07563	1.02116	1.02094	1.01112	0.993565
	8.51667	1.00428	0.987958	1.00255	1.00416	1.03869	1.01976	0.99611	0.993657	1.00612	1.00985	1.01367	1.01471	1.10526	0.994844	1.00428	1.00873	0.997313
	8.53333	1.0099	0.969447	1.0021	1.00682	1.03691	1.01481	1.00727	1.01718	1.00335	1.00764	1.01353	1.01684	1.12972	1.09589	1.0099	1.00595	1.00801
	8.55	1.01988	0.972043	1.00053	1.0038	1.03404	1.01802	0.998448	1.00062	1.00639	1.00998	1.01491	1.00987	1.0156	1.02294	1.01988	1.00683	1.00525
	8.56667	1.00565	0.986957	1.00187	1.00438	1.04402	1.0267	1.00809	1.01048	1.00592	1.01076	1.01452	1.02984	1.07642	1.00116	1.00565	1.00265	1.00324
	8.58333	1.03274	0.978124	1.00015	1.00173	1.04097	1.02702	1.01333	1.00542	1.01143	1.01536	1.00877	1.03174	1.11108	1.03463	1.03274	1.00737	1.00719
	8.6	1.01628	0.982756	1.00224	1.00483	1.05214	1.01818	1.00089	1.00382	1.00838	1.01048	1.01681	1.01838	1.04365	1.0673	1.01628	1.00756	1.00337
	8.61667	1.0196	0.976215	1.00486	1.00463	1.04324	1.03192	0.999049	0.989127	1.00813	1.0087	1.0166	1.00638	1.08444	1.04541	1.0196	1.00067	1.00011
	8.63333	1.01406	0.979418	1.0007	1.00228	1.03139	1.01829	1.00776	1.01042	1.00827	1.01244	1.01813	1.00871	1.05624	1.06862	1.01406	1.00391	1.00241
	8.65	1.00539	0.98102	0.995963	1.00118	1.03731	1.02395	1.00759	1.00579	1.00401	1.00983	1.0169	0.998203	1.05049	1.02265	1.00539	1.00099	0.992929
	8.66667	1.01679	0.983213	1.00167	1.00335	1.04093	1.03879	1.00533	0.999847	1.00527	1.01313	1.01539	1.01263	1.08472	0.977747	1.01679	1.01161	1.0027
	8.68333	1.01882	0.977813	1.00238	1.00728	1.04519	1.03643	1.00265	0.982959	1.00185	1.00721	1.02168	1.00993	1.05694	1.00529	1.01882	1.00481	1.00187
	8.7	1.01508	0.985342	1.00233	1.00417	1.04385	1.02539	1.00678	1.00393	1.00485	1.00855	1.01488	1.0283	1.0711	0.988478	1.01508	1.00267	1.00447
	8.71667	1.01103	0.982299	1.00013	1.00006	1.04003	1.02941	1.00723	0.998553	1.00238	1.00672	1.01889	1.00865	1.08998	1.03358	1.01103	1.00387	0.999435
	8.73333	1.02205	0.973897	1.00108	1.00147	1.03862	1.0187	1.00047	0.982934	1.00587	1.00876	1.01585	1.00741	1.09349	1.03756	1.02205	1.0031	0.996656
	8.75	1.01453	0.98625	0.997348	0.998213	1.04066	1.02357	1.01199	0.997491	1.0008	1.00608	1.01747	1.02271	1.09282	1.04233	1.01453	1.00556	1.00777
	8.76667	1.01519	0.988883	1.00051	1.00091	1.04884	1.03347	1.00973	0.992433	1.00654	1.00775	1.01814	1.00882	1.08103	1.07365	1.01519	1.00266	0.998451
	8.78333	1.00901	0.979473	0.998426	1.00141	1.03591	1.02047	0.987125	0.988332	1.0037	1.00938	1.0198	1.01622	1.13597	1.03598	1.00901	1.00511	1.00551
	8.8	1.00529	0.976908	0.999754	1.00387	1.04356	1.03001	1.01277	0.992873	1.00143	1.00841	1.01956	1.00765	1.15703	1.03272	1.00529	1.00175	1.00131
	8.81667	1.00871	0.977459	1.00309	1.00003	1.03828	1.02248	0.998954	0.989508	1.00645	1.00963	1.02224	1.01333	1.10721	1.0203	1.00871	1.00563	0.993058
	8.83333	1.0096	0.983276	0.999332	1.00055	1.04146	1.03411	1.00611	1.00376	1.00718	1.01131	1.01422	1.01122	1.09559	1.01522	1.0096	1.00647	1.00086
	8.85	1.01077	0.97827	0.997835	1.00116	1.03767	1.00712	0.988527	1.00031	1.00295	1.00786	1.01712	1.01722	1.10919	1.04226	1.01077	1.00467	1.00308
	8.86667	1.02562	0.982457	0.999619	0.99902	1.0546	1.03742	0.999856	0.989512	1.00504	1.01077	1.01947	1.03492	1.12373	1.04799	1.02562	1.00372	1.01044
	8.88333	1.00944	0.975709	1.00007	1.00201	1.04168	1.02944	1.01146	1.01044	1.00637	1.01152	1.01431	1.01069	1.1474	1.06086	1.00944	1.00222	0.998688
	8.9	1.01273	0.978542	1.00002	0.998352	1.04988	1.01834	0.990434	1.00678	1.0027	1.00865	1.01812	1.00903	1.01148	1.04611	1.01273	1.00796	1.00474
	8.91667	1.01113	0.978816	1.00357	1.00383	1.03816	1.03055	1.01775	1.00591	1.00585	1.00921	1.01961	1.0208	1.08266	1.03714	1.01113	1.00174	0.993407
	8.93333	1.00979	0.977859	0.99562	0.998013	1.04621	1.02973	1.01779	1.01289	1.00106	1.00604	1.01677	1.03207	1.07622	1.05271	1.00979	1.00415	1.00822
	8.95	1.01733	0.984696	1.00122	1.00307	1.0454	1.03074	0.998794	1.00127	1.00803	1.01051	1.01779	1.0032	1.08397	1.05496	1.01733	0.999626	0.995084
	8.96667	1.01953	0.989977	1.00372	1.00217	1.03354	1.02322	1.00415	1.00746	1.00364	1.00833	1.02003	1.00822	1.10537	1.01973	1.01953	1.00122	1.00079
	8.98333	1.01227	0.989914	1.00036	1.00316	1.05382	1.04669	1.00123	0.996667	1.00441	1.00902	1.0167	1.00592	1.11675	1.04669	1.01227	1.00356	1.00488
	9	1.01579	0.980898	0.999055	0.998173	1.03568	1.01623	0.996914	0.998968	1.00945	1.01114	1.02084	1.01517	1.05536	1.01203	1.01579	1.00609	1.00038
	9.01667	1.00903	0.986017	1.00395	1.00481	1.03623	1.01828	1.01186	1.01695	1.00637	1.00926	1.01399	1.02053	1.02823	1.02633	1.00903	1.00161	1.00632
	9.03333	0.998175	0.984161	1.00137	1.00336	1.03581	1.03038	1.02014	1.01911	1.00263	1.00897	1.01607	1.02013	1.14615	1.06621	0.998175	0.999183	1.00332
	9.05	1.01187	0.993067	1.00538	1.00668	1.03717	1.03114	1.00133	1.00675	1.00567	1.01084	1.01842	0.992352	1.10913	1.04527	1.01187	1.00094	1.00006
	9.06667	1.01768	0.990258	1.00038	1.0034	1.04244	1.01983	0.995038	1.00424	1.00801	1.01195	1.01725	1.02828	1.04294	1.01388	1.01768	1.0028	1.00011
	9.08333	1.0089	0.991712	0.999727	1.00384	1.03455	1.03285	1.00103	1.00313	1.00249	1.00511	1.01918	1.00886	1.11144	1.04796	1.0089	1.00174	1.00065
	9.1	1.00557	0.984471	1.00225	1.00264	1.04263	1.02217	1.00934	1.00362	1.00582	1.00763	1.0175	1.02117	1.09563	1.03474	1.00557	1.00044	0.997462
	9.11667	1.02675	0.988209	1.00069	1.0049	1.03992	1.02113	0.998924	0.987356	1.00519	1.0055	1.01816	1.0106	1.09297	0.995148	1.02675	1.00417	1.00118
	9.13333	1.01782	0.986939	1.00096	0.9988	1.04793	1.03352	1.0043	0.989558	1.00885	1.01232	1.01462	1.01769	1.01079	1.04703	1.01782	0.999457	1.00458
	9.15	1.01218	0.996828	0.997506	0.99894	1.04082	1.01964	1.01297	0.994732	1.01108	1.01258	1.01932	1.00951	1.06657	1.00586	1.01218	1.0022	0.999323
	9.16667	1.00936	0.989699	1.00315	1.0081	1.03585	1.02255	1.00494	1.00759	1.0047	1.00818	1.01519	1.01036	1.07575	1.04938	1.00936	1.0011	0.993715
	9.18333	1.00551	0.994935	0.999549	1.00064	1.04438	1.04183	1.01211	0.994046	1.00573	1.01131	1.02148	1.0083	1.04923	1.02839	1.00551	1.0027	0.992902
	9.2	1.00004	0.991845	1.00146	1.00416	1.03527	1.03321	0.990955	1.00096	1.01101	1.01256	1.01623	1.00215	1.1345	1.04255	1.00004	0.997689	0.989047
	9.21667	1.01411	0.994426	1.00122	1.00259	1.04547	1.03527	1.00266	0.988666	1.00375	1.00928	1.01605	1.01103	1.12854	1.05278	1.01411	0.997548	0.996665
	9.23333	1.01251	0.985547	1.00337	1.00366	1.03917	1.01765	1.00515	0.987243	1.00739	1.01146	1.01766	1.01511	1.06968	1.04702	1.01251	0.996292	0.992438
	9.25	1.00849	0.984291	0.996751	1.00109	1.03387	1.02896	1.00809	1.00537	1.00794	1.0115	1.0192	1.01866	1.09409	0.989541	1.00849	1.00048	0.999861
	9.26667	1.00535	0.984322	1.00498	1.0059	1.02466	1.01603	1.00403	1.00038	1.00482	1.00945	1.01561	1.01055	1.05727	1.00981	1.00535	0.996242	0.997304
	9.28333	1.00889	0.99356	1.00031	1.00237	1.03476	1.01923	1.00971	1.00587	1.00585	1.01098	1.01884	1.00423	1.02927	1.00959	1.00889	0.99743	0.997032
	9.3	1.01943	0.991262	1.0019	1.00336	1.04313	1.03921	0.993777	1.00903	1.01023	1.01335	1.02226	1.01561	1.05732	1.02449	1.01943	0.997428	1.00209
	9.31667	1.00431	0.983734	1.00186	1.00685	1.04519	1.03214	1.00536	1.00593	1.00639	1.01064	1.01906	1.04307	1.06068	1.04997	1.00431	0.996648	1.00872
	9.33333	1.00966	0.981176	1.0012	1.0035	1.0301	1.03561	1.00935	0.995885	1.0066	1.00888	1.01623	1.00963	1.09851	1.01954	1.00966	0.995268	0.993825
	9.35	1.01989	0.993561	0.998045	1.00254	1.03524	1.02997	0.991668	1.01496	1.00768	1.01431	1.01995	1.01324	1.16875	1.04574	1.01989	1.00047	0.995222
	9.36667	1.01906	0.989359	1.0009	1.0019	1.0395	1.03537	1.00217	1.00489	1.00919	1.01295	1.0196	1.01381	1.10247	1.0025	1.01906	0.997364	1.00191
	9.38333	1.0106	0.98942	0.998205	1.00182	1.04333	1.04862	1.00255	0.994302	1.0042	1.01169	1.01796	1.01771	1.10513	1.04992	1.0106	0.999191	0.997753
	9.4	1.01088	0.982573	1.00098	1.00355	1.03913	1.03034	1.00861	0.991043	1.00777	1.01466	1.02035	1.01493	1.04923	1.02763	1.01088	0.992348	0.994975
	9.41667	1.01797	0.986902	1.00343	1.00366	1.0363	1.02647	0.993993	0.992898	1.01046	1.01354	1.0162	1.00717	1.05203	1.08198	1.01797	0.996506	0.996457
	9.43333	1.01707	0.990197	1.00254	1.00464	1.03615	1.02381	0.996704	0.99613	1.00988	1.01409	1.01873	1.01841	1.09555	1.01212	1.01707	0.996883	0.996175
	9.45	1.01087	0.983419	1.00521	1.00236	1.03988	1.0354	0.996925	1.00637	1.00615	1.00957	1.02334	1.01399	1.07426	1.05736	1.01087	0.994194	0.997795
	9.46667	1.01222	0.985035	1.00158	1.00511	1.04222	1.03653	1.00807	1.00811	1.00786	1.01154	1.01916	1.01375	1.06792	1.00685	1.01222	0.999125	0.994201
	9.48333	1.02586	0.981406	1.00198	1.00625	1.0434	1.04091	1.00472	0.99306	1.00659	1.01213	1.02274	1.01202	1.03832	0.981904	1.02586	1.00252	0.994499
	9.5	1.02622	0.987009	1.00175	1.00144	1.04297	1.03642	0.996568	0.989152	1.00685	1.00927	1.01775	1.00294	1.14687	1.08251	1.02622	0.995083	0.990663
Fig. 2h		Reserpine
	deltaF/F (%)	Pre	Post
		20.224	10.24
		29.74	14.23
		3.879	3.189
		11.183	1.319
		3.559	1.2
		11.671	10.234
		2.706	0.692
Fig. 2i		Cb	Str			Cb	Str
	dLight1.1 frequency (Hz)	0.0555556	0.285714		Fluorescence (z-score)	1.6387	2.4833
		0.0208333	0.302521			1.6061	2.531
		0.200455	0.233789			2.3858	2.1271
		0.0364464	0.258944			1.8669	2.1546
		0.0858676	0.164604			1.9286	2.2145
		0.0357782	0.260191			1.7225	2.2705
		0.0204082				1.9833
		0.0408163				1.8788
		0.242735				2.2522
		0.126629				2.4802
		0.23726				2.3183
		0.0257891				1.6269
		0.00459242				1.6355
		0.0229621				1.618
		0.151762				1.9768
		0.0950358				1.7034
		0.0637694				1.39191

## Sheet: Fig. 3
Fig. 3a		Con	SKF
	RPM change (mV)	1.25	6.7
		0.05	2
		0.781	7.625
		2.344	4.938
		0.281	3.25
		0.875
Fig. 3b		SKF		SKF+2-APB		SCH				SKF		SKF+2-APB		SCH
		Pre	Post	Pre	Post	Pre	Post			Pre	Post	Pre	Post	Pre	Post
	GCaMP6f frequency	0.5	0.857143	1.11111	0.666667	1	0.857143		GCaMP6f peak deltaF/F	2	4.51167	2.205	1.6105	0.9815	0.7545
		1.33	1.57	0.666667	0.761905	0.67	1			1.242	2.2185	1.155	1.091	1.19335	1.0965
		1.33333	2.28571	1	0.952381	2	1.85714			1.192	3.8595	2.2175	1.8145	1.19335	1.349
		1.66667	1.85714	1.02667	0.966667	0.5	0.571429			1.3265	1.2445	1.6605	1.992	1.0555	1.5545
		0.666667	1.01	0.666667	0.666667	1.2	1.14286			2.595	5.7785	2.3635	2.565	2.37	2.0665
		1.2	1.71429	0.666667	0.446667	1.4	1.2			1.661	3.6385	1.195	1.56	2.2315	1.733
		1.66667	1.28571	0.8	0.761905	2.67	1.43			1.603	1.504	1.2995	0.992	3.373	1.5345
		0.666667	0.857143	0.7	0.75	1.66667	1			1.8245	2.7125	1.4175	1.0865	1.266	1.189
		1.33333	1.85714			1.2	1.28571			2.8395	4.034			1.4215	1.3755
		2.00101	2.57143			1.66667	1.14286			2.6145	4.482			1.4215	1.7425
						0.666667	0.285714							1.3355	1.5385
						1.66667	1.14286							1.2945	2.0765
Fig. 3c		CNO 100 nM	CNO 1uM
	RPM change (mV)	2.632	5.1883
		0.812	5.5
		0.781	4.472
		1.725	2.251
		3.531
		1.125
Fig. 3e		CNO		CNO+2-APB				CNO		CNO+2-APB
		Pre	Post	Pre	Post			Pre	Post	Pre	Post
	GCaMP6f frequency	0.750188	1.38472	0.750188	0.858369		GCaMP6f peak deltaF/F	0.761	1.3625	1.313	1.36825
		0.714286	1.61551	0.740741	0.692361			1.485	4.09129	0.6321	0.626667
		1.42857	2.07708	0.714286	0.681818			1.2355	2.82778	0.8	0.7
		1.33333	1.98544	0.416667	0.666667			0.881	1.66556	0.79	0.71
		0.666667	1.95652					1.769	6.03936
		1.33333	2					1.224	2.44875
		0.833333	1.52174					0.922	1.02543

## Sheet: Fig. 4
Fig. 4c		-60 mV	+40 mV
	Cell 1	-340	58
	Cell 2	-238	63.125
	Cell 3	-355.833	115.417
Fig. 4d	GluA1		GluA4
	Con	SKF	Con	SKF
	0.778646	0.70378	0.885003	0.940643
	1.0823	1.16376	0.919685	1.10365
	1.18376	0.736454	1.49821	1.56824
	1.24176	0.769817	1.40019	1.06361
	1.30969	0.980334	0.7505	1.03991
	0.636488	0.860351	0.767629	1.36485
Fig. 4e	GluA1			GluA4
	Con	SKF	Rp-cAMPs	Con	SKF	Rp-cAMPs
	1.94899	3.2389	0.57224	0.897345	1.71452	0.801084
	0.802104	2.86612	0.663687	1.15536	1.5	0.7664
	0.779256	1.88319	1.22454	1.04586	1.32168	0.965069
	0.768694	3.72339	0.896369	0.821518	1.22902	1.95286
	0.72522	3.0665	2.47936	0.873321	2.40227	1.8231
	0.975749	3.27748	1.29294	1.06864	1.31687	1.32662
Fig. 4f	p831 GluA1		p845 GluA1
	Con	SKF	Con	SKF
	0.931692	0.965381	1.00327	1.04671
	1.17516	1.10421	1.12427	1.23016
	1.05403	1.0678	0.968987	1.12101
	1.10877	1.50468	0.955669	1.18906
	0.876687	0.965971	1.13623	1.13729
	1.01558	1.2209	0.891934	1.40552
Fig. 4g	GluA1		GluA2		GluA4
	Con	Drd1 cKO	Con	Drd1 cKO	Con	Drd1 cKO
	1.1593	0.361826	1.53273	0.807066	0.988935	0.584149
	1.28659	0.49239	1.41581	0.606833	1.00039	0.787008
	0.814484	0.630034	0.551522	0.918886	0.872714	0.829255
	0.851474	0.427591	0.703133	1.40665	0.905341	0.60176
	1.04627	0.714396	1.40428	0.786654	1.21767	0.705833
	0.728139	0.684575	1.14092	1.32382	1.35317	0.744572
	0.904073		1.18985		0.760415
	0.94856		0.703033		0.730071
	1.28453		0.642144		1.19314

## Sheet: Fig. 5
Fig. 5a	sEPSC frequency								sIPSC frequency
	Time	Cell 1	Cell 2	Cell 3	Cell 4	Cell 5	Cell 6		Time	Cell 1	Cell 2	Cell 3	Cell 4	Cell 5	Cell 6
	1	0.778151	0.903814	0.965231	1.06947	0.99787	1.1219		1	0.974998	0.961626	0.985462	0.931794	1.02718	1.04662
	2	1.14309	0.893621	1.04299	1.0455	0.978843	0.763817		2	1.0615	0.934075	1.07339	0.837646	0.952797	1.0051
	3	1.07876	1.20257	0.991782	0.885035	1.02329	1.11428		3	0.963499	1.1043	0.941153	1.13056	1.02002	0.948279
	4	0.882074	0.877971	1.0581	1.15431	0.54871	1.14143		4	0.969483	1.00033	1.12876	1.19334	1.06476	0.94494
	5	0.96855	2.02545	1.30302	1.27352	0.530598	1.27245		5	0.959215	0.946293	1.27526	1.58645	1.29346	1.23291
	6	0.823425	1.091	1.29347	1.25393	1.446	1.48193		6	1.09685	0.936121	1.19645	1.58627	1.19905	1.19096
	7	0.7823	0.932827	0.975479	0.979631	1.00007	1.51984		7	1.47685	1.08372	2.03412	1.18069	1.22689	1.1584
	8	0.791911	0.710274	1.03503	1.29922	1.05335	1.28977		8	1.40008	1.09541	2.07626	1.03128	1.04233	1.22914
	9	0.668143	0.408524	0.951368	1.058	0.647078	1.16058		9	1.20907	1.00624	2.01798	1.24731	0.978383	1.2002
	10	0.626833	0.738009	0.959703	0.979631	0.447905	1.10581		10	1.00078	1.00389	1.68754	1.33514	1.14965	1.2023
	11	0.579252	0.443066	1.02811	0.940446	0.389721	0.982892		11	1.20907	1.12126	1.51842	1.51046	1.02541	1.1048
	12	0.625209	0.351802	0.992639	0.881668	0.251459	1.0375		12	1.12556	1.16614	1.43969	1.28692	0.936528	1.3058
	13	0.388171	0.31723	1.05046	0.764113	0.259194	0.95559		13	1.01059	1.19389	1.65138	1.05	1.02495	1.30063
	14	0.458339	0.327345	1.02994	0.901261	0.409405	0.900985		14	1.08313	1.28408	1.69272	1.07	0.938286	1.30484
	15	0.310795	0.308116	1.18976	0.489816	0.498975	0.573354		15	1.00527	1.12396	1.48203	1.0457	0.898527	1.69086
	16	0.309339	0.21506	1.26433	0.881668	0.32341	0.85184		16	1.14698	1.09174	1.57438	1.38459	1.08205	1.82104
	17	0.320796	0.132253	1.23254	0.901261	0.415812	0.797235		17	1.24289	1.0103	1.75785	1.18054	0.938537	1.65998
	18	0.34371	0.327442	1.15836	0.685742	0.184806	0.737169		18	1.2869	1.051	1.5601	1.01956	0.855987	1.61665
	19	0.286425	0.266973	0.962622	0.82289	0.277208	0.769932		19	1.1942	1.0903	1.64589	1.27614	1.12141	1.7662
	20	0.274968	0.34861	0.962622	0.666149	0.32341	0.737169		20	1.00641	1.0204	1.64787	1.15299	1.18972	1.96941
	sEPSC amplitude								sIPSC amplitude
	Time	Cell 1	Cell 2	Cell 3	Cell 4	Cell 5	Cell 6		Time	Cell 1	Cell 2	Cell 3	Cell 4	Cell 5	Cell 6
	1	1.03743	1.05724	0.962278	0.952203	0.977928	0.985748		1	0.977677	0.945152	0.944269	0.991606	1.00966	0.990543
	2	0.967125	0.943256	1.01615	0.980892	0.995718	1.01655		2	0.984559	1.07284	1.05423	1.02057	0.998156	0.996897
	3	0.995446	0.999499	1.02158	1.0669	1.02635	0.9977		3	1.03776	0.982008	1.0015	0.987826	0.992186	1.01256
	4	0.929546	0.940001	1.05174	1.27538	0.982506	1.02241		4	1.01963	0.989974	1.00024	1.00148	1.04583	0.88106
	5	0.929546	1.00596	1.01578	1.275	0.931271	1.03688		5	1.08076	1.04263	0.971796	1.07771	1.03617	0.825963
	6	0.891039	0.962037	1.01235	1.35738	0.73736	1.08666		6	1.13955	1.094	0.91225	1.04122	1.07329	0.846522
	7	0.91616	0.937747	1.14295	1.29736	0.689299	1.04175		7	1.11946	1.02243	1.01389	1.13215	1.13303	0.896647
	8	0.940902	0.962688	1.10416	1.21916	0.667037	1.08876		8	1.12035	1.12405	1.01263	0.996769	1.15632	0.887452
	9	0.873213	0.923924	1.05113	1.21861	0.661679	1.10576		9	1.13748	1.11337	0.926986	1.04901	1.18867	0.823982
	10	0.875416	1.01563	1.02399	1.39427	0.63588	1.08063		10	1.18188	1.05171	0.904724	1.04156	1.09557	0.810003
	11	0.859242	1.00165	1.14047	1.15804	0.593644	1.01655		11	1.18188	1.22202	0.824948	1.045	1.04508	0.823085
	12	0.83185	0.975009	1.02694	1.21861	0.604671	1.07816		12	1.07909	1.20495	0.939376	1.05612	1.08501	0.922177
	13	0.833295	0.986027	1.0711	1.29405	0.643682	0.99807		13	1.12793	1.23187	0.938231	1.0715	1.08683	0.907487
	14	0.825793	0.956578	1.09336	1.39868	0.633955	1.07816		14	1.09053	1.26156	1.04262	1.03774	1.13183	0.90203
	15	0.828374	0.939049	1.17733	1.38216	0.652264	0.99807		15	1.13833	1.19936	1.0015	1.02536	1.07353	0.885471
	16	0.825896	0.86082	1.09897	1.39427	0.702719	0.973426		16	1.10651	1.11213	0.910075	1.04295	1.09682	0.933951
	17	0.860309	0.831221	1.18179	1.21916	0.741418	1.18536		17	1.13363	1.03862	0.896941	0.995497	1.12368	0.93354
	18	0.853426	0.920018	1.07291	1.18392	0.81247	0.948782		18	1.13474	0.8702	0.841773	1.01735	1.09686	0.988151
	19	0.853426	0.901137	1.03304	1.22247	0.74485	0.917978		19	1.20286	0.885304	0.877999	1.05286	1.11315	0.935035
	20	0.856868	0.853308	1.21099	1.1674	0.754213	1.01655		20	1.16645	0.879356	0.881833	1.02435	1.05994	0.969275
Fig. 5b	Spike number
	Time	Cell 1	Cell 2	Cell 3	Cell 4	Cell 5	Cell 6	Cell 7	Cell 8	Cell 9	Cell 10
	1	1.00131	0.987179	1.02075	0.938111	1.03537	1.03086	1.01038	1.00876	0.985452	1.01021
	2	1.02487	0.965812	0.96473	1.05244	0.994295	0.992987	0.986159	1.1036	1.02455	1.0037
	3	0.973822	1.04701	1.01452	1.00945	0.970337	0.976157	1.00346	0.896396	0.97545	0.996296
	4	0.991492	0.858974	0.992739	0.954723	0.963491	0.959327	1.0173	0.941441	0.972177	0.948148
	5	1.05825	0.880342	1.06743	0.989902	0.944666	1.00101	1.0346	0.905405	0.949264	0.907407
	6	1.05039	0.858974	1.06743	1.02704	0.893326	1.03226	0.968858	0.545045	0.94599	0.881482
	7	0.912958	0.773504	0.924274	1.04853	0.833428	1.03506	0.934256	0.427928	0.864157	0.677778
	8	0.914922	0.67094	0.746888	1.05342	0.814604	1.01543	0.899654	0.563063	0.900164	0.707407
	9	0.881544	0.666667	0.320539	1.06515	0.737593	1.01543	0.865052	0.689189	0.824877	0.622222
	10	0.795157	0.602564	0.452342	1.03095	0.687963	1.04067	0.847751	0.608108	0.831424	0.577778
	11	0.647906	0.491453	0.546615	0.941042	0.549344	1.05189	0.795848	0.511555	0.703764	0.511111
	12	0.341623	0.465812	0.516412	0.953746	0.525385	1.09116	0.761246	0.454955	0.743044	0.562963
	13	0.229712	0.448718	0.452215	0.861889	0.393611	1.09537	0.726644	0.373874	0.765957	0.414815
	14	0.337696	0.354701	0.353654	0.828665	0.338848	1.06311	0.730104	0.414414	0.723404	0.296296
	15	0.32788	0.277778		0.789577	0.330291	1.02805	0.692041	0.301802	0.716858	0.27037
	16	0.294355	0.252137		0.804234		1.12062	0.681661		0.687398	0.207407
	17	0.310912	0.247863		0.741694		1.20196	0.519031		1.018	0.159259
	18	0.256542	0.25641		0.721173		1.19495	0.508651		0.97545	0.155556
	19	0.284552	0.235043		0.613681		1.12623	0.456747		0.972177	0.137037
	20	0.351524	0.307692		0.591205		1.09397	0.384083		0.949264	0.233333
Fig. 5c		SKF83822
		Pre	Post
	CV2	0.164782	0.579795
		0.243217	0.295021
		0.203472	0.450941
		0.198254	0.339738
		0.138254	0.218399
		0.144835	0.200578
		0.189841	0.410683
		0.114826	0.091758

## Sheet: Fig.6
Fig. 6a1		Con	Drd1 cKO
	Total distance (m)	8.66641	8.5415
		9.94328	5.3233
		8.76713	8.09645
		9.49367	6.72556
		8.20702	6.65592
		9.6298	6.75757
		6.33754	7.61424
		8.78528	6.75168
		6.32472
		9.76048
Fig. 6a2		Con	Drd1 cKO
	Distance in center (%)	9.99887	8.98159
		11.1646	10.8853
		10.0449	11.935
		11.3143	8.79874
		13.3999	13.4138
		8.30514	14.4382
		10.7988	6.80831
		9.27212	7.3943
		10.1464
		7.44455
Fig. 6a3		Con	Drd1 cKO
	Time in center (%)	13.6604	7.47358
		10.3159	10.7767
		11.7656	11.3945
		11.8952	9.91513
		14.6716	14.5605
		8.41507	14.0959
		13.3693	4.32161
		8.44768	5.96685
		8.22691
		6.4187
Fig. 6b		SKF infusion
		Pre	Post
	Total distance (m)	56.08	58.69
		61.6912	94.11
		49.0315	69.88
		37.85	57.93
		33.4125	52.48
Fig. 6c		Con	Drd1 cKO
	Latency to fall (s)	57.4333	37.9667
		63.3333	5.26667
		45.0333	18.1333
		39.6667	37.1667
		42.8	39.5333
		48.4667	11.4
		52.6	27.6667
		99.7333	58.1333
		100.1	85.2333
		62.4	71.6833
		51.25
		83.3667
		65.1
		81.4
		57.1
		50
		64.4
Fig. 6d		Con	Drd1 cKO
	Grip strength	94.4	62.6
		81.8	61.6
		100	78.2
		88.8	65.6
		92.2	87.6
		111.8	87
		78.8	67.4
		94.8	82.4
		94.6	69.4
		93.4	53.4
		102.6	75.8
			98.6
			83.8
Fig. 6e	CR (%) in delay eyeblink conditioning
	Day	Con 1	Con 2	Con 3	Con 4	Con 5	Con 6	Con 7	Con 8	Con 9	Con 10	Con 11	Con 12	Drd1 cKO 1	Drd1 cKO 2	Drd1 cKO 3	Drd1 cKO 4	Drd1 cKO 5	Drd1 cKO 6	Drd1 cKO 7	Drd1 cKO 8	Drd1 cKO 9	Drd1 cKO 10
	1	2	1.03	0.9	0.91	1.82	0.91	0	11.8182	0	0.91	0	0.9	0.03	0	0	0	0.0636	0	0.01181	0	0	0
	2	3	0	0.9098	10	4.54	0.91	3.63	1.8182	2.73	0	0	0	0	0.027	0.0272	0	0.009	0	0	0	0.01182	0
	3	1	7	2.7273	9.1	2.72	0.91	0.9	0	0.9	0	0.9	0	0.04	0.009	0.2272	0	0	0.2727	0.3636	0	0.0272	0.0091
	4	2	13	14.5455	9.1	2.72	0.91	4.454	6.3636	21.82	9.1	1.181	1.8182	0.02	0.0454	0.3727	0.018182	0.109	0.9636	0.5	0.0091	0.0182	0.0181
	5	14	53	33.6364	17.3	41.81	7.27	7.27	6.36	70.91	14.55	35.45	11.8182	0.2	0.0454	0.8181	0.0272	0.109	0.9818	0.7363	0	0.6364	0.1272
	6	0	92	50	12.73	94.54	5.45	6.36	2.7273	40.9091	18.18	65.45	50	0.57	0.036364	0.9909	0.4727	0.036364	0.963636	0.7272	0.0364	0.8545	0.4091
	7	2	76	55.4545	7.27	96.36	47.27	8.18	37.2727	93.64	50	74.54	45.45	0.81	0.0454	1	0.06363	0.018182	1	0.9727	0.2818	0.9636	0.5455
	8	0	91	76.3636	21.82	97.27	84.55	15.45	4.5455	98.18	68.18	100	52.7273	0.82	0.163636	1	0.3	0.0727	1	0.9363	0.3182	0.9091	0.8909
	9	7	67	90.9091	86.67	99.09	91.81	12.72	4.5455	99.09	65.45	97.27	67.27	0.79	0.3181	0.9727	0.5272	0.3363	1	0.9818	0.6636	0.9545	0.6909
	10	13.8298	77	90.91	96.36	95.45	89.09	13.63	2.7273	99	67	93	65	0.83	0.4636	0.9363	0.6727	0.6727	0.9818	0.98	0.77	0.94	0.74
	11	23	74	98.1818	98.1818	95.45	84.54	20.9	2.7273	99.09	69.09	90.91	64.54	0.77	0.5272	0.9727	0.4	0.7363	0.9545	0.9818	0.8818	0.9363	0.7818
	12	44	88	98.18	95.45	99.0909	86.36	52.72	20.91	96.36	80.91	78.18	80.9091	0.66	0.518182	0.9909	0.5545	0.7818	0.9636	1	0.9636	0.9636	0.8455
	13	1	5	31.8182	95.4545	47.27	42.72	20.9	0	48.18	34.55	60	53.63	0.03	0.309091	0.3363	0.263636	0.3545	0.409091	0.3727	0.7182	0.2273	0.6
	14	0	1	25.4545	62.72	39.09	31.81	9.09	18.2	5.45	13.64	13.64	40	0.03	0.254545	0.2272	0.081818	0.0181	0.1727	0.0909	0.1545	0.0545	0.1454
	15	10	15.02	25.4545	20.9091	7.2727	5.45	4.54	5.45	1.81	9.09	4.54	23.64	0.045	0.109091	0.3091	0.1091	0.0545	0.0727	0.01812	0.0455	0.0272	0.1
	16	35	23	90.9091	87.2727	82.7273	59.09	33.63	3.6364	60.91	50.91	61.81	65.46	0.29	0.209091	0.7272	0.3909	0.0545	0.872727	0.6454	0.6727	0.5	0.2909
	17	59	35	81.81	94.5454	94.54	70	54.54	15	99.09	61.81	97.27	53.64	0.49	0.963636	0.4727	0.5545	0.0273	0.9	0.9909	0.9818	0.8	0.7545
	18	53	52	93.6364	98.1818	83.63	78.18	60.9	30	99.09	95.45	88.18	58.18	0.49	0.409091	0.5454	0.3909	0.145455	0.9545	0.9818	0.9727	0.9091	0.8727
	19	54	60	93.64	88.1818	89.09	90.91	80	30	100	84.54	97.27	66.36	0.63	0.627273	0.7545	0.5091	0.5727	0.918182	1	0.963636	0.9273	0.9454
	43	9	16	66.6667	80.9091	68.1818	18.18	30	32.5	80	20	59.09	29.09	0.24	0.1	0.4363	0.3909	0.0091	0.809091	0.5363	0.1272	0.4818	0.409
	44	46.3636	63.63	72.72	95.4545	84.5454	46.36	38.18	35.41	99.09	57.27	90	54.54	0.3	0.2818	0.8363	0.3545	0.2091	0.9363	0.9727	0.3181	0.8727	0.7818
	Fraction eyelid closure in delay eyeblink conditioning
	Day	Con 1	Con 2	Con 3	Con 4	Con 5	Con 6	Con 7	Con 8	Con 9	Con 10	Con 11	Con 12	Drd1 cKO 1	Drd1 cKO 2	Drd1 cKO 3	Drd1 cKO 4	Drd1 cKO 5	Drd1 cKO 6	Drd1 cKO 7	Drd1 cKO 8	Drd1 cKO 9	Drd1 cKO 10
	1	0.0394345	0.047532	0.0383036	0.0250733	0.0517779	0.0476155	0.048936	0.066485	0.034245	0.0645945	0.0283629	0.032728	0.0653277	0.0188895	0.0550955	0.0427831	0.0570602	0.0355166	0.0300605	0.0327973	0.0293682	0.022312
	2	0.067542	0.029706	0.0518322	0.0746244	0.0781031	0.0578762	0.061228	0.0720962	0.0495374	0.0408815	0.0349238	0.0342434	0.0523942	0.0456996	0.0378793	0.0286262	0.0594058	0.0258535	0.0362745	0.0363288	0.039821	0.0316929
	3	0.0382073	0.0406363	0.0736773	0.187586	0.0693436	0.0506318	0.0449303	0.0407725	0.0344116	0.0254432	0.0364805	0.040176	0.0480809	0.0382372	0.163824	0.0440218	0.0510889	0.100269	0.108177	0.033125	0.0389487	0.0355247
	4	0.0383769	0.0847027	0.0725725	0.121439	0.0698154	0.0361062	0.0349651	0.061345	0.0469577	0.0234589	0.0543459	0.0744021	0.0524228	0.0274712	0.167713	0.0710976	0.11075	0.287789	0.239839	0.0318927	0.0370653	0.0625319
	5	0.146192	0.0881958	0.0538972	0.152788	0.111509	0.0966618	0.0636146	0.0806786	0.200509	0.10823	0.107777	0.0434305	0.0827798	0.0261161	0.312214	0.062214	0.10597	0.516458	0.356555	0.0537316	0.130562	0.0387493
	6	0.0422038	0.305449	0.225826	0.149222	0.342129	0.0964004	0.0666648	0.0399862	0.198276	0.0547166	0.200679	0.234827	0.124681	0.0393693	0.535736	0.311467	0.0689222	0.641542	0.245278	0.0708191	0.350766	0.132057
	7	0.0694247	0.231534	0.151643	0.0809943	0.642016	0.192894	0.0761824	0.306467	0.404841	0.152754	0.362384	0.242422	0.198952	0.0488837	0.631265	0.0501285	0.0406717	0.708042	0.48046	0.0687775	0.475841	0.242236
	8	0.0407685	0.375341	0.256508	0.232849	0.786728	0.316504	0.101851	0.0742113	0.482928	0.291393	0.597947	0.425685	0.264427	0.0483912	0.584027	0.139743	0.0813042	1.34877	0.553391	0.204786	0.351591	0.598873
	9	0.0517119	0.215213	0.360252	0.424838	0.880952	0.495952	0.0758237	0.0704401	0.769371	0.365036	0.644672	0.292643	0.327237	0.120763	0.669682	0.214555	0.109825	1.35324	0.870117	0.297525	0.449401	0.284068
	10	0.0518926	0.383183	0.396368	0.72843	0.723327	0.396431	0.0907055	0.052426	0.823434	0.395443	0.665854	0.370986	0.4055	0.17555	0.639061	0.33511	0.355919	1.30241	0.835454	0.365096	0.432107	0.324223
	11	0.119895	0.474972	0.42891	0.595111	0.836774	0.586262	0.108886	0.0623736	0.884578	0.417709	0.69025	0.464106	0.285662	0.164991	0.614908	0.208694	0.287833	0.776126	0.803064	0.5249	0.430078	0.364836
	12	0.167899	0.5119	0.456265	0.834383	0.771636	0.595751	0.208027	0.0932981	0.819908	0.702411	0.614671	0.577168	0.455023	0.219898	0.770969	0.191998	0.849742	1.05432	0.783308	0.644321	0.640289	0.585792
	13	0.0291436	0.0297643	0.134107	0.39844	0.265411	0.229837	0.0950204	0.0666997	0.22019	0.172052	0.282611	0.344037	0.108221	0.143555	0.240454	0.0680618	0.0975009	0.428058	0.162297	0.297929	0.17814	0.20858
	14	0.0422349	0.0336838	0.0603884	0.279693	0.23714	0.136281	0.0582976	0.235886	0.0318068	0.0845363	0.0586893	0.104797	0.0587307	0.0359789	0.0926814	0.0416144	0.0461302	0.188487	0.0380971	0.0541928	0.0835757	0.0491352
	15	0.057428	0.0332344	0.0733548	0.165969	0.0367487	0.0437683	0.0764828	0.0497945	0.0275284	0.072256	0.115191	0.120124	0.0571044	0.0311797	0.0868514	0.0591099	0.0744262	0.0820484	0.0478439	0.0466418	0.0663923	0.0542536
	16	0.113492	0.15388	0.356676	0.374783	0.510146	0.258459	0.156256	0.059872	0.552695	0.301209	0.370572	0.309895	0.120229	0.0797862	0.505744	0.156338	0.0736158	0.851196	0.28414	0.391004	0.477692	0.132004
	17	0.171291	0.259727	0.328122	1.07361	0.847319	0.500627	0.168168	0.0715542	0.874678	0.305139	0.764706	0.336268	0.594263	0.616701	0.322251	0.229428	0.0514328	0.871235	0.886184	0.780708	0.576323	0.615615
	18	0.150804	0.373505	0.561015	0.70442	0.749062	0.556648	0.21199	0.0923928	0.907674	0.864009	0.734535	0.344072	0.289331	0.145102	0.306894	0.10392	0.090745	0.910122	0.937738	0.661698	0.647741	0.51331
	19	0.296519	0.360683	0.52837	0.560079	0.667387	0.553863	0.395316	0.0864218	0.861895	0.456016	0.984305	0.516637	0.331883	0.178931	0.44117	0.238667	0.281831	0.718866	0.846343	0.78715	0.653882	0.645221
	43	0.0733005	0.0603614	0.380338	0.467668	0.35388	0.0918142	0.13746	0.0915846	0.560264	0.148023	0.563714	0.181647	0.109708	0.141589	0.28555	0.164356	0.0415149	0.360512	0.247385	0.0796797	0.270634	0.150512
	44	0.139961	0.235008	0.240353	0.446216	0.582722	0.227648	0.217984	0.0858465	0.827514	0.286067	0.833706	0.27227	0.167082	0.080999	0.496951	0.110911	0.106797	0.882856	0.783642	0.193116	0.559228	0.644549
Fig. 6f	CR (%) in trace eyeblink conditioning
	Day	Con 1	Con 2	Con 3	Con 4	Con 5	Drd1 cKO 1	Drd1 cKO 2	Drd1 cKO 3	Drd1 cKO 4	Drd1 cKO 5	Drd1 cKO 6	Drd1 cKO 7	Drd1 cKO 8	Drd1 cKO 9
	1	0	0	5.8	2.36	0.91	1.82	3.64	7.27	0	16.36	3.64	10	5.45	2.73
	2	0	0.91	0.91	5.45	0	4.55	2.73	8.18	4.55	1.82	4.55	23.64	0.91	1.82
	3	0	4.55	0.91	5.45	0	8.18	17.27	26.36	2.73	3.64	0	35.45	4.55	0.91
	4	11.82	21.82	0.91	2.73	7.27	2.73	24.55	0.91	12.73	3.64	1.82	84.55	2.73	0.91
	5	30	13.64	0.91	0.91	11.82	50.91	23.64	66.36	2.73	3.64	0	70	22.73	0.91
	6	60	38.18	5.45	0.91	13.64	74.55	30	82.73	8.18	8.18	0	17.27	66.36	26.36
	7	80.91	50.91	10	2.73	32.73	93.64	37.27	90.91	5.45	51.82	5.45	31.82	45.45	54.55
	8	83.64	82.73	10.91	6.36	41.82	88.18	50	71.82	18.18	1.82	0	91.82	48.18	80.91
	9	63.64	88.18	2.73	13.64	64.55	78.18	65.45	57.27	74.55	42.73	16.36	31.82	85.45	90
	10	49.09	93.64	90	54.55	62.73	80	45.45	77.27	71.82	91.82	81.82	93.64	79.09	82.73
	11	70	100	84.55	57.27	68.18	59.09	49.09	57.27	43.64	90	89.09	95.45	72.73	89.09
	12	73	92.73	73.64	79.09	81.82	73.64	32.73	41.82	27.27	92.73	94.55	84.55	68.18	80
	13	8.4	40.91	27.27	40	30.91	7.27	24.55	20.91	12.73	32.73	61.82	58.18	11.82	34.55
	14	3.4	25.45	0	29.09	15.45	0.91	24.55	2.73	4.55	5.45	35.45	82.73	0	3.64
	15	5	26.36	0.91	14.55	10	0.91	17.27	0.91	3.64	10	30	87.27	9.09	0.91
	16	40	89.09	30	70.91	27.27	48.18	21.82	45.45	39.09	100	39.09	71.82	50.91	60.91
	17	60	60	67.27	72.73	51.82	60.91	42.73	78.18	44.55	49.09	80	87.27	40.91	60
	18	60	70	87.27	71.82	58.18	61.82	32.73	55.45	51.82	54.55	57.27	95.45	54.55	77.27
	19	45	70.91	84.55	90.91	60.91	51.82	15.45	48.18	45.45	81.82	70	66.36	69.09	78.18
	43	5	45.45	15.45	18.18	4.55	4.55	11.82	8.18	13.64	12.73	36.36	9.09	20.91	22.73
	44	30	45.45	37.27	35.45	13.64	32.73	40	60.91	15.45	31.82	59.09	18.18	10	57.27
	Fraction eyelid closure in trace eyeblink conditioning
	Day	Con 1	Con 2	Con 3	Con 4	Con 5	Drd1 cKO 1	Drd1 cKO 2	Drd1 cKO 3	Drd1 cKO 4	Drd1 cKO 5	Drd1 cKO 6	Drd1 cKO 7	Drd1 cKO 8	Drd1 cKO 9
	1	0.0282773	0.0833052	0.0258059	0.125655	0.0746716	0.0261156	0.0712874	0.0840807	0.0274803	0.0862451	0.0358736	0.29214	0.0673032	0.0643537
	2	0.0309185	0.0924445	0.0622695	0.0697039	0.0757411	0.152549	0.0606249	0.147554	0.0447424	0.0417095	0.0752729	0.140883	0.0233565	0.0262305
	3	0.0362886	0.14076	0.160337	0.0161624	0.0341915	0.0822587	0.189984	0.351198	0.0460126	0.0593268	0.022186	0.281352	0.105299	0.0298789
	4	0.0198446	0.24875	0.108846	0.0446477	0.182074	0.103625	0.341631	0.0461018	0.380586	0.150555	0.039354	0.273025	0.0479109	0.0249966
	5	0.0756662	0.152207	0.133804	0.0504155	0.0477898	0.152357	0.118219	0.308366	0.0466976	0.0851488	0.092833	0.533325	0.0948904	0.0348222
	6	0.189108	0.110578	0.22673	0.0848839	0.0284191	0.373714	0.210699	0.313877	0.142427	0.106695	0.052912	0.132599	0.386862	0.111995
	7	0.646714	0.353225	0.27008	0.081801	0.047219	0.446769	0.238907	0.372179	0.134905	0.216248	0.055874	0.281683	0.618169	0.0607572
	8	0.678267	0.126348	0.487975	0.0994355	0.137521	0.596002	0.276211	0.269959	0.250123	0.0444789	0.0361094	0.469496	0.324397	0.107015
	9	0.945504	0.154969	0.441074	0.0749149	0.0843977	0.614863	0.383163	0.250397	0.442916	0.167706	0.129395	0.121109	0.621584	0.0802286
	10	0.574747	0.114643	0.450631	0.483948	0.357345	0.742546	0.342626	0.385027	0.641669	0.505588	0.2718	0.226782	0.673207	0.169198
	11	0.846541	0.176024	0.586263	0.501916	0.300343	0.554401	0.375521	0.278401	0.355692	0.366236	0.651096	0.531818	0.899528	0.163285
	12	0.235236	0.0958139	0.563427	0.600748	0.441176	0.521321	0.454906	0.200236	0.165556	0.624685	1.06089	0.348336	0.628875	0.244788
	13	0.856551	0.198428	0.272045	0.290047	0.448764	0.234888	0.460262	0.127929	0.188481	0.323135	0.524969	0.166378	0.291337	0.203114
	14	0.252888	0.18999	0.315785	0.186531	0.359026	0.192642	0.596146	0.217448	0.254688	0.242914	0.403245	0.245177	0.182833	0.180518
	15	0.139126	0.162275	0.115978	0.216645	0.376792	0.131863	0.209714	0.159154	0.12765	0.264282	0.390703	0.203354	0.220172	0.187963
	16	0.33245	0.107402	0.557498	0.21519	0.209157	0.761529	0.245487	0.137219	0.418618	0.977219	0.168124	0.167762	0.483836	0.14009
	17	0.404543	0.0703759	0.73871	0.585433	0.405221	0.652561	0.304209	0.298684	0.359602	0.293765	0.91436	0.241495	0.502492	0.1242
	18	0.624036	0.176755	0.671317	0.805721	0.683226	0.617658	0.192738	0.249766	0.368545	0.298836	0.705639	0.638703	0.514846	0.202257
	19	0.379271	0.0936441	0.664899	0.648321	0.865244	0.628315	0.215195	0.156903	0.332753	0.461587	0.965543	0.28218	0.883038	0.376389
	43	0.152918	0.103691	0.202145	0.240387	0.251643	0.0542741	0.119668	0.0746493	0.24314	0.30035	0.452038	0.0623542	0.104558	0.278023
	44	0.213993	0.173021	0.254966	0.226901	0.298066	0.245893	0.131046	0.19462	0.104044	0.289121	0.542088	0.170953	0.287645	0.253337

## Sheet: Fig. 7
Fig. 7b		Con		Drd1 cKO		Con		Drd1 cKO
		E	S1	E	S1	S1	S2	S1	S2
	Interaction time (s)	70.2402	124.8	70.9593	60.3194	38.08	133.6	45.9198	61.5197
		52.6401	91.6802	71.7604	32.4002	87.996	83.5196	39.6797	35.9197
		71.259	94.4793	39.68	40.16	81.7594	85.7594	79.9192	27.5997
		52.9595	85.5991	62.0802	44.8801	51.5996	52.7996	57.4397	78.4796
		58.4801	169.2	43.4396	68.5593	93.2793	92.5593	48.0001	49.2001
		91.7602	81.6802	38.1601	98.8802	64.9595	81.4394	37.2798	71.0396
		49.9998	79.5996	163.8	83.04	35.7596	108.879	53.72	81.96
		63.6802	68.0801	95.6	115.44	65.2795	60.6395	46.88	105.84
		68	121.12	128.68	74.76	72.88	134.48	114.24	144.2
		103.6	187.44	36.8838	73.301	104.76	200.6	103.151	85.2679
		106.8	206.44	89.5513	69.701	67.2	157.04	42.1506	85.7679
		112	172.84	73.851	72.251	74.52	158.44	124.352	70.7843
		101.92	122.8			82.12	122.8
		57.9841	92.1013			68.8676	62.1009
		82.5012	112.435			57.4008	72.2177
		70.0843	147.485			74.9344	56.3675
		90.6513	67.0676			73.3677	110.152
		83.6345	117.785			56.3341	93.0846
		93.842	70.372			74.239	112.748
		78.365	124.035			64.917	81.369
		64.976	76.5357			79.549	87.743
Fig. 7c	p-mTOR/mTOR
	Con	SKF
	0.758966	1.22314
	1.04192	1.39967
	1.19912	2.09464
	0.864472	0.965441
	0.939698	1.50317
	1.19583	1.73228
Fig. 7d	p-mTOR/mTOR
	Con	SKF	SKF/SCH
	1.017	0.906863	0.980929
	1.02096	0.777362	0.826552
	0.992724	0.896343	0.8722
	0.927674	0.792089	0.862652
	1.01679	0.762696	0.988418
	0.825553	0.796289	0.936799
	0.958835	0.604696	0.960903
	1.24046	0.849877	0.908869

## Sheet: Supp. Fig. 4
Supp. Fig. 4c		Con	Quinidine
	deltaF/F (%)	0.1	0.0037
		0.15	0.00084
		0.043	0.00117
		0.0826	0.0158
		0.0947	0.00386
		0.0386	0.0324
		0.049	0.0397
		0.0346	0.0084
		0.0533	0.01256
		0.3	0.00315

## Sheet: Supp. Fig. 5
Supp. Fig. 5a		Con		Depo		Hyper				Con		Depo		Hyper
		Pre	Post	Pre	Post	Pre	Post			Pre	Post	Pre	Post	Pre	Post
	Fluo 5F frequency	1	1.05	0.6	0.45	0.769231	1.05769		Fluo 5F peak deltaF/F	6.065	6.56	1.313	5.84867	5.97	12.7367
		0.6	1.08	0.78	1.05	0.807692	1.15385			4.3265	0.85933	2.917	13.8553	4.8	13.8583
		0.72	0.75	0.72	1.05	1.15385	0.961538			8.634	6.78933	2.917	13.8553	5.53	10.1133
		0.36	0.3	0.36	1.125	1.15385	1.44231			1.16	1.003	7.07	16.3833	6.755	13.6233
		0.96	0.88	0.6	1.5	0.692308	1.05769			3.273	3.24133	1.669	4.561	3.01	5.0167
				0.78	1.06667	0.807692	0.576923					5.123	6.96267	5.3338	4.255
				1.2	0.9	0.8	1.25					5.7805	4.57167	2.844	4.0253
				0.48	0.64	0.384615	0.384615					2.214	4.03567	4.23	7.575
				0.96	0.96	1.15385	1.44231					3.437	2.33833	3.8075	9.2083
				0.6	1.14286	0.769231	0.769231					2.1	6.9845	5.9375	13.9833
				0.75	0.971429							0.5	1.69733
		quinpirole				quinpirole
Supp. Fig. 5d		Pre	Post			Pre	Post
	GCaMP6f frequency	0.55	0.875		GCaMP6f peak dF/F	0.9	0.9783
		1.5	0.625			1.4075	1.1211
		0.55	0.25			4.04	7.6783
		1.5	0.75			4.04	5.644
		1.5	0.666667			3.57	7.29
		0.55	0.75			3.39	2.13
		2	2.75			4.2617	2.7323
		0.333333	0.9			2.4667	2.6

## Sheet: Supp. Fig. 7
Supp. Fig. 7b		Stimulus intensity							Stimulus intensity
		20 um	30 um	40 um	50 um	60 um			20 um	30 um
	PF-PC EPSC amplitude	47	66	80	99	118		CF-PC EPSC amplitude	40.875	356.172
		135	249	362	435	487			20	303
		113	151	188	238	293			20	322
									15	700
Supp. Fig. 7e	PF-PC PSC amplitude											CF-PC PSC amplitude
	Time	Cell 1	Cell 2	Cell 3	Cell 4	Cell 5	Cell 6	Cell 7	Cell 8	Cell 9		Time	Cell 1	Cell 2	Cell 3	Cell 4	Cell 5	Cell 6	Cell 7	Cell 8	Cell 9	Cell 10
	1	1.29966	1.04449	0.972986	1.02519	1.1994	0.905913	0.694332	0.965026	0.656038		1	0.91779	0.98618	1.27156	1.06732	1.04167	1.10526	0.917553	0.973913	0.847962	0.933122
	2	1.15777	0.836557	0.985493	1.03105	1.16692	1.02097	1.00113	1.12047	0.846837		2	0.999805	1.02618	1.15104	0.981055	0.967262	0.802632	1.23338	0.97971	0.971787	1.05472
	3	1.18615	0.952611	0.916708	1.01055	0.994503	1.07923	1.14323	0.919689	1.15264		3	1.00371	0.969208	0.991818	0.975135	0.982143	0.91579	0.924202	0.924638	1.07837	1.00978
	4	0.811578	1.23791	1.12556	0.995899	0.81959	1.04865	1.06814	0.943437	1.02326		4	1.09451	1.01285	0.841442	0.985284	1.04167	0.978947	0.917553	1.07246	1.10658	0.935765
	5	0.944835	0.928433	0.99925	0.937317	0.81959	0.945237	1.09317	1.05138	1.32122		5	0.984183	1.00558	0.74414	0.991204	0.967262	1.19737	1.00731	1.04927	0.995298	1.06661
	6	0.731442	1.21323	0.987994	0.89277	0.69965	0.809787	1.05442	1.08592	1.54862		6	1.08377	0.86556	1.02132	1.02461	0.925409	1.04342	0.974069	1.15942	1.2837	0.80756
	7	0.357548	1.17021	0.901701	0.875073	1.01699	0.538887	0.896173	0.861399	1.32776		7	1.09647	0.854043	1.06922	0.972598	0.961062	0.844737	0.944149	1.14493	1.23981	1.13799
	8	0.385925	1.10251	0.869185	0.843341	1.03198	0.559278	0.952689	1.13774	1.34083		8	0.665886	0.878288	0.894516	0.867727	0.93471	0.388158	0.681516	1.0087	1.02665	1.03357
	9	0.215664	1.08801	0.802901	0.729838	0.649675	0.419458	0.886485	0.785838	1.25327		9	0.734232	0.934053	0.971915	0.826286	0.93006	0.559211	0.580343	0.776812	0.592476	0.901401
	10	0.295119	1.12186	0.684092	0.746314	0.502249	0.419458	0.972873	0.474957	1.2794		10	0.580941	0.852831	0.867979	0.774273	0.951761	0.552632	0.315825	0.942029	0.456113	0.954269
	11	0.227015	1.0001	0.684717	0.675527	0.697151	0.622196	0.858227	0.382124	1.21798		11	0.667838	0.816463	0.943167	0.626691	0.94091	0.631579	0.47012	0.84058	0.467085	1.02168
	12	0.130533	0.812379	0.592796	0.673697	0.769615	0.61171	0.910706	0.243955	1.11866		12	0.595587	0.912838	0.75188	0.583136	0.903708	0.486842	0.570493	0.962319	0.415361	0.929157
	13	0.164586	0.531915	0.682841	0.626098	0.637181	0.559278	0.866301	0.269862	1.14088		13	0.643429	0.891623	0.584918	0.600051	0.799851	0.473684	0.482048	0.915942	0.37931	0.905366
	14	0.278093	0.348162	0.684092	0.570567	0.51974	0.559278	0.741967	0.289292	1.05855		14	0.630736	0.809795	0.553958	0.567913	0.587488	0.254374	0.465029	0.834783	0.30721	1.00978
	15	0.215664	0.411025	0.690345	0.541886	0.41979	0.552287	0.832391	0.239637	1.00104		15	0.700059	0.807977	0.590447	0.508711	0.682044	0.236842	0.543453	0.875362	0.275862	0.996564
	16	0.374574	0.236944	0.408954	0.511375	0.587206	0.475386	0.939771	0.207254	0.93701		16	0.58387	0.726149	0.506413	0.383965	0.587488	0.460526	0.543883	1.08116	0.236677	0.87761
	17	0.289444	0.222437	0.382691	0.371632	0.762119	0.482377	0.875182	0.224525	0.79587		17	0.513572	0.8498	0.371517	0.374239	0.446429	0.618421	0.494949	0.936232	0.211599	0.798308
	18	0.187287	0.082205	0.444597	0.365529	0.854573	0.490824	0.816244	0.218048	0.72138		18	0.511619	0.764941	0.23441	0.309117	0.498512	0.302632	0.452128	0.892754	0.203762	0.832673
	19	0.198638	0.232108	0.408954	0.301928	0.762119	0.439848	0.854998	0.205095	0.674334		19	0.494044	0.806764	0.35272	0.301928	0.408954	0.782895	0.429483	0.901449	0.166144	0.785091
	20	0.283768	0.2853	0.390195	0.313346	0.662169	0.380134	0.817859	0.181347	0.57632		20	0.423745	0.821312	0.393631	0.313346	0.390195	0.657895	0.315825	0.921739	0.144201	0.767909
Supp. Fig. 7f	CF-PC increase only
	Time	Cell 1	Cell 2	Cell 3	Cell 4	Cell 5
	1	0.91779	0.973913	0.847962	0.933122	0.881732
	2	0.999805	0.97971	0.971787	1.05472	0.908131
	3	1.00371	0.924638	1.07837	1.00978	0.923971
	4	1.09451	1.07246	1.10658	0.935765	1.12988
	5	0.984183	1.04927	0.995298	1.06661	0.834213
	6	1.08377	1.15942	1.2837	0.90756	1.37804
	7	1.09647	1.14493	1.23981	1.13799	1.04541
	8	0.665886	1.0087	1.02665	1.03357	1.16684
	9	0.734232	0.776812	0.592476	0.901401	1.11932
	10	0.580941	0.942029	0.456113	0.954269	1.1246
	11	0.667838	0.84058	0.467085	1.02168	0.95037
	12	0.595587	0.962319	0.415361	0.929157	0.902851
	13	0.643429	0.915942	0.37931	0.905366	0.786695
	14	0.630736	0.834783	0.30721	1.00978	0.760296
	15	0.700059	0.875362	0.275862	0.996564	0.744456
	16	0.58387	1.08116	0.236677	0.87761	0.850053
	17	0.513572	0.936232	0.211599	0.798308	0.670539
	18	0.511619	0.892754	0.203762	0.832673	0.749736
	19	0.494044	0.901449	0.166144	0.785091	0.659979
	20	0.423745	0.921739	0.144201	0.767909	0.786695
Supp. Fig. 7l		CNO
	Time	Cell 1	Cell 2	Cell 3	Cell 4	Cell 5	Cell 6	Cell 7	Cell 8	Cell 9
	1	0.980392	0.987654	1.02113	0.969483	0.948905	0.925656	0.986688	1.22727	1.04081
	2	1.02124	1.02089	1.03873	0.991517	0.967153	0.932945	1.00496	1.06493	1.04642
	3	1.0049	0.997151	0.977113	1.01355	1.0219	0.889213	1.0278	0.941558	0.982778
	4	0.988562	0.968661	0.977113	1.0119	1.07664	1.11152	0.985382	1.14286	0.866717
	5	1.0049	1.02564	0.985915	1.01355	0.985402	1.14067	0.995171	0.623377	1.06327
	6	1.07026	1.03989	1.10915	1.01355	1.04927	1.04956	1.0562	0.727273	1.01835
	7	1.10294	1.1396	1.12676	1.0466	1.06788	0.983965	0.93644	0.668831	1.07746
	8	0.841503	1.0114	1.03873	0.991517	0.967153	1.05321	0.874445	0.857143	1.14751
	9	0.825163	0.959164	0.809859	0.892365	0.857664	0.954811	0.815714	0.701299	1.06889
	10	0.800654	0.973409	0.721831	0.837281	0.775547	0.987609	0.688463	0.597403	1.0951
	11	0.947712	0.930674	0.721831	0.80423	0.675183	1.02041	0.668885	0.571429	0.789966
	12	0.898693	0.892688	0.642606	0.77118	0.620438	0.758018	0.512268	0.376623	0.791838
	13	0.825163	0.759734	0.625	0.638978	0.729927	0.900146	0.437223	0.402597	1.07825
	14	0.816994	0.759734	0.598592	0.56186	0.629562	0.918367	0.25124	0.357143	0.98465
	15	0.857843	0.664767	0.598592	0.506775	0.574817	0.499271	0.212086	0.324675	1.10633
	16	0.816994	0.664767	0.519366	0.550843	0.620438	0.364432	0.176194	0.311688	0.964058
	17	0.320796	0.132253	0.797235	0.901261	0.132253	0.797235
	18	0.34371	0.327442	0.737169	0.685742	0.327442	0.737169
	19	0.286425	0.266973	0.769932	0.82289	0.266973	0.769932
	20	0.274968	0.34861	0.737169	0.666149	0.34861	0.737169

## Sheet: Supp. Fig. 8
Supp. Fig. 8a		Con	Drd1 cKO	Con	Drd1 cKO
	Number pf footslip errors	1.33333	0	2.33333	0
		1.33333	2	0.333333	1.33333
		1.33333	0.666667	0.333333	0
		1.66667	0	0.333333	0
		0	5.33333	0	3.66667
		0.333333	6	0	0.333333
		0.666667	2.33333	0.666667	4
			0		0.333333
			0.333333		0
			1.33333		1
					0.333333
Supp. Fig. 8b		RF		RH		LF		LH
		Con	Drd1 cKO	Con	Drd1 cKO	Con	Drd1 cKO	Con	Drd1 cKO
	Stride length (cm)	6.83945	5.61976	6.30859	5.34366	6.90802	5.70065	5.15578	5.43784
		6.30599	6.58585	5.56118	6.58811	6.24242	6.37019	6.18698	6.59514
		6.3669	5.89259	4.7795	5.7238	6.36211	6.7712	5.99383	6.61668
		5.77124	5.61781	5.95983	5.48034	5.81332	5.99254	6.10439	5.34196
		6.21598	7.09178	5.7039	7.07114	6.13017	7.20117	5.66569	7.12862
		5.32069	6.05542	5.5352	5.90986	5.91722	5.95861	5.77945	5.62504
		6.83851	5.21852	5.6178	4.67947	6.73435	5.67055	6.1471	4.66052
			5.11386		4.66701		4.74945		5.20184
			6.79575		6.46117		6.78946		6.79474
			5.37484		5.28098		5.33479		5.01037
		Con	Drd1 cKO
Supp. Fig. 8c	Number of marbles buried	8	0
		9	0
		15	18
		12	10
		18	8
		10	15
		7	13
		10	12
		7	10
		8	8
		9	5
		13	16
		0	0
		13	11
		4	1
		8	6
		4
		16
		14
		4
		11
		12
Supp. Fig. 8d		Con	Drd1 cKO
	Score	4.5	2.5
		1	2
		1.75	1
		3.75	4.25
		2.5	1.5
		3	2
		3	3
		2	2.5
		2	1.75
		2	3.5
		2	3.5
		1	1
		2	2
		4	1
		1

[truncated: 2 more sheets: Supp. Fig. 10, Supp. Fig. 11]
